# Supplementary material for: Selection and Gene Duplication Associated With High-Elevation Diversification in Pristimantis, the Largest Terrestrial Vertebrate Genus
Source: Genome Biol Evol. 2024 Aug 7;16(8):evae167. doi: 10.1093/gbe/evae167 (PMC11342244; doi:10.1093/gbe/evae167)
Supplement: evae167_Supplementary_Data [file evae167_supplementary_data.zip]

Archive with 2 entries (2 files):
- Supplementary_Data1-Tables_Results_6_18.xlsx
- Supplementary_figures_final_6_18.docx
