# Supplementary material for: Selection and Gene Duplication Associated With High-Elevation Diversification in Pristimantis, the Largest Terrestrial Vertebrate Genus
Source: Genome Biol Evol. 2024 Aug 7;16(8):evae167. doi: 10.1093/gbe/evae167 (PMC11342244; doi:10.1093/gbe/evae167)
Supplement: evae167_Supplementary_Data [file evae167_supplementary_data.zip › Supplementary_Data1-Tables_Results_6_18.xlsx]

## Sheet: Table S1
Supplementary Table S1. Pristimantis species transcriptome assembly statistics.
Species	Assembly	Contigs	CDs	InterProScan hits	# PE reads	Elevation (m)
Pristimantis sp5	mzua2401	6956	3065	2157	535368	3023
Pristimantis sp2	mzua2448	8416	1719	1365	759208	3500
Pristimantis orestes	mzua2499	7858	1703	1263	765108	3291
Pristimantis andinognomus	mzua2511	6866	688	416	860846	2500
Pristimantis sp3	mzua2538	8406	2043	1565	711156	3820
Pristimantis sp1	mzua2591	12033	1822	1376	720542	3414
Pristimantis sp4	mzua2610	6083	1534	1163	501900	3228

## Sheet: Table S2
Supplementary Table S2. Orthogroups comprised of sequences unique to Pristimantis species.
Orthogroup	Pfam annotation	GO annotation	Species
OG0017548	PF00042|Globin	GO:0020037|heme binding	Pristimantis sp1, Pristimantis sp2, Pristimantis sp4
OG0029708	PF14214|Helitron helicase-like domain at N-terminus	NA	Pristimantis andinognomus
OG0029709	PF01200|Ribosomal protein S28e	GO:0003735|structural constituent of ribosome GO:0005840|ribosome GO:0006412|translation	Pristimantis andinognomus, Pristimantis sp2
OG0029719	PF01157|Ribosomal protein L21e	GO:0003735|structural constituent of ribosome GO:0005840|ribosome GO:0006412|translation	Pristimantis orestes, Pristimantis sp2, Pristimantis sp5
OG0042432	PF00042|Globin	GO:0020037|heme binding	Pristimantis andinognomus
OG0042435	PF07742|BTG family	NA	Pristimantis andinognomus, Pristimantis sp3
OG0042457	PF13602|Zinc-binding dehydrogenase	NA	Pristimantis orestes
OG0042487	PF07710|P53 tetramerization motif	GO:0051262|protein tetramerization	Pristimantis sp3, Pristimantis sp4
OG0042501	PF00681|Plectin repeat	GO:0005856|cytoskeleton	Pristimantis sp5
Leptobrachium boringii	GEGK01	skin	49245
Mantella betsileo	GGTL01	skin	81178
Megophrys sangzhiensis	GEGL01	skin	48756
Microhyla fissipes	GECV01	tadpole	107731
Odorrana margaretae	GEGJ01	skin	54048
Odorrana tormota	GGLB01	muscle	395500
Oophaga pumilio	GIKS01	skin, liver, retina, ovary, brain	886863
Oreobates cruralis	GFNJ01	intestine, liver, spleen	422970
Pelobates cultripes	GHBH01	skin	153520
Pelophylax nigromaculatus	GEGI01	skin	61656
Polypedates megacephalus	GEGH01	skin	69373
Pseudacris regilla	GAEI01	Liver, skin, gonad and kidney	48213
Pyxicephalus adspersus	ICLD01	organs, intestines, muscle, skins	136958
Rana catesbeiana	GDDO01	liver	349252
Rana clamitans	GAEG01	Liver, skin, gonad and kidney	50238
Rana temporaria	GGNS01	tadpole	67260
Rana yavapaiensis	GIPO01	liver	140426
Rhacophorus dennysi	GEGG01	skin	63556
Rhinella arenarum	GHCG01	tadpole	69535
Rhinella marina	GFMT01	brain, spleen, and tadpole	62202
Scaphiopus couchii	GHBO01	tadpole	175261
Scutiger cf sikimmensis	GHWT01	brain, heart, liver, lung, kidney,	110872
Zhangixalus omeimontis	GEGF01	skin	55550
	Refseq
Nanorana parkeri	GCA_000935625.1	NA	24819
Xenopus laevis	GCF_017654675.1	NA	56919
Xenopus tropicalis	GCF_000004195.3	NA	39774
	Custom
Pristimantis sp5	mzua2401	liver	6956
Pristimantis sp2	mzua2448	liver	8416
Pristimantis orestes	mzua2499	liver	7858
Pristimantis andinognomus	mzua2511	liver	6866
Pristimantis sp3	mzua2538	liver	8406
Pristimantis sp1	mzua2591	liver	12033
Pristimantis sp4	mzua2610	liver	6083

## Sheet: Table S3
Supplementary Table S3. Species, sample types, and TSA/Genbank accession numbers for transcriptomes included in this study.
Species	Accession	Tissue(s)	# Contigs
	TSA
Amolops wuyiensis	GJEE01	Skin	103129
Anaxyrus baxteri	GGUR01	kidney, small intestine, lung, liver	199011
Boana pugnax	GISC01	skin	252491
Bombina bombina	HADQ01	liver	69377
Bombina orientalis	HADT01	liver	59332
Bombina variegata	HADR01	liver	76842
Bufotes viridis	GDRL01	liver, eye, brain, testes, heart	80967
Dryophytes cinereus	GENE01	brain	89262
Leptobrachium boringii	GEGK01	skin	49245
Mantella betsileo	GGTL01	skin	81178
Megophrys sangzhiensis	GEGL01	skin	48756
Microhyla fissipes	GECV01	tadpole	107731
Odorrana margaretae	GEGJ01	skin	54048
Odorrana tormota	GGLB01	muscle	395500
Oophaga pumilio	GIKS01	skin, liver, retina, ovary, brain	886863
Oreobates cruralis	GFNJ01	intestine, liver, spleen	422970
Pelobates cultripes	GHBH01	skin	153520
Pelophylax nigromaculatus	GEGI01	skin	61656
Polypedates megacephalus	GEGH01	skin	69373
Pseudacris regilla	GAEI01	Liver, skin, gonad and kidney	48213
Pyxicephalus adspersus	ICLD01	organs, intestines, muscle, skins	136958
Rana catesbeiana	GDDO01	liver	349252
Rana clamitans	GAEG01	Liver, skin, gonad and kidney	50238
Rana temporaria	GGNS01	tadpole	67260
Rana yavapaiensis	GIPO01	liver	140426
Rhacophorus dennysi	GEGG01	skin	63556
Rhinella arenarum	GHCG01	tadpole	69535
Rhinella marina	GFMT01	brain, spleen, and tadpole	62202
Scaphiopus couchii	GHBO01	tadpole	175261
Scutiger cf sikimmensis	GHWT01	brain, heart, liver, lung, kidney,	110872
Zhangixalus omeimontis	GEGF01	skin	55550
	Refseq
Nanorana parkeri	GCA_000935625.1	NA	24819
Xenopus laevis	GCF_017654675.1	NA	56919
Xenopus tropicalis	GCF_000004195.3	NA	39774
	Custom
Pristimantis sp5	mzua2401	liver	6956
Pristimantis sp2	mzua2448	liver	8416
Pristimantis orestes	mzua2499	liver	7858
Pristimantis andinognomus	mzua2511	liver	6866
Pristimantis sp3	mzua2538	liver	8406
Pristimantis sp1	mzua2591	liver	12033
Pristimantis sp4	mzua2610	liver	6083

## Sheet: Table S4
Table S4. All Significant Orthogroup results and Annotations Summary
Orthogroup	positive_in	relax_sig_in	Off_gene_names	Entrez_XT_ID	Off_gene_ID	busted_adj_pValue	status	relax_pValue	kValue	shortDescription	MF_GO	BP_GO	CC_GO	High_elev?	oreo?	tested_in	hypoxiadb_adaptation	hypoxiadb_desc
OG0000015	pristi,dd	NA	Pregnancy-zone protein isoform X1;Monomeric alpha-macroglobulin;Alpha-2-macroglobulin-like protein 1 isoform X2	100127688	a2ml1	2.3e-06	Duplicated	0.374228	0.861698	Nonsignificant relaxation	GO:0004867|serine-type endopeptidase inhibitor activity	GO:0010466|negative regulation of peptidase activity	GO:0005615|extracellular space;GO:0016020|membrane			pristi,dd,elev	1	Is able to inhibit all four classes of proteinases by a unique 'trapping' mechanism. This protein has a peptide stretch, called the 'bait region' which contains specific cleavage sites for different proteinases. When a proteinase cleaves the bait region, a conformational change is induced in the protein which traps the proteinase. The entrapped enzyme remains active against low molecular weight s…
OG0000025	pristi,dd	pristi,dd	Complement C3	100216255	C3	0	Duplicated	0.000587721	0.70188	Relaxation of selection along foreground branches	GO:0004866|endopeptidase inhibitor activity;GO:0031715|C5L2 anaphylatoxin chemotactic receptor binding;GO:0008289|lipid binding;GO:0016491|oxidoreductase activity	GO:0006956|complement activation;GO:0006954|inflammatory response;GO:0002455|humoral immune response mediated by circulating immunoglobulin;GO:0045087|innate immune response;GO:2000427|positive regulation of apoptotic cell clearance;GO:0045745|positive regulation of G protein-coupled receptor signaling pathway;GO:0010575|positive regulation of vascular endothelial growth factor production;GO:0010…	GO:0005615|extracellular space;GO:0009986|cell surface;GO:1905370|serine-type endopeptidase complex;GO:0005886|plasma membrane;GO:0032991|protein-containing complex			pristi,dd	1
OG0000096	pristi,dd	pristi	Flavin-containing monooxygenase	548500	fmo5.2	2.38e-09	Duplicated	0.000468964	0.175566	Relaxation of selection along foreground branches	GO:0004499|N,N-dimethylaniline monooxygenase activity;GO:0050661|NADP binding;GO:0050660|flavin adenine dinucleotide binding;GO:0008131|primary amine oxidase activity;GO:0016174|NAD(P)H oxidase H2O2-forming activity;GO:0016597|amino acid binding;GO:0004031|aldehyde oxidase activity;GO:0004462|lactoylglutathione lyase activity;GO:0005515|protein binding	GO:0046305|alkanesulfonate biosynthetic process;GO:0019530|taurine metabolic process;GO:1901566|organonitrogen compound biosynthetic process;GO:0006629|lipid metabolic process;GO:0072592|oxygen metabolic process;GO:0070995|NADPH oxidation;GO:0046322|negative regulation of fatty acid oxidation;GO:0097009|energy homeostasis;GO:0006805|xenobiotic metabolic process;GO:0009404|toxin metabolic process;…	GO:0005789|endoplasmic reticulum membrane;GO:0005576|extracellular region;GO:0005829|cytosol			pristi,dd	1	These genes are important for the metabolism of oxygen and the generation of reactive oxygen species (ROS) (Krueger and Williams 2005). Under the physiological stress of a low-oxygen environment, ROS levels increase and cause oxidative damage, and, in humans, long-term adaptation to high altitudes includes adaptation to oxidative damage (Janocha et al. 2017).
OG0000238	pristi,dd	pristi,dd	DCOR decarboxylase (Fragment);Ornithine decarboxylase	448028	ODC1	2.37e-09	Duplicated	6.46e-12	20.7946	Intensification of selection along foreground branches	GO:0016830|carbon-carbon lyase activity;GO:0042803|protein homodimerization activity	GO:0006596|polyamine biosynthetic process;GO:0009615|response to virus;GO:0009445|putrescine metabolic process;GO:0006591|ornithine metabolic process;GO:0042176|regulation of protein catabolic process;GO:0048513|animal organ development;GO:0072001|renal system development;GO:0008283|cell population proliferation;GO:0008284|positive regulation of cell population proliferation;GO:0042461|photorecep…	GO:0005737|cytoplasm			pristi,dd	0
OG0000259	pristi,dd	dd	Complement C2	100491419	CFB	8.94e-08	Duplicated	0.0341665	0.75775	Relaxation of selection along foreground branches	GO:0004252|serine-type endopeptidase activity;GO:0005044|scavenger receptor activity;GO:0005524|ATP binding;GO:0003676|nucleic acid binding	GO:0006958|complement activation, classical pathway;GO:0045087|innate immune response;GO:0006508|proteolysis;GO:0035821|modulation of process of another organism;GO:0006897|endocytosis;GO:0042100|B cell proliferation;GO:0009617|response to bacterium	GO:0005576|extracellular region;GO:1902494|catalytic complex;GO:0005886|plasma membrane;GO:0016020|membrane			pristi,dd	0
OG0000272	pristi,dd	pristi,dd	Fibronectin	595087	FN1	2.39e-12	Duplicated	0.0357767	1.83624	Intensification of selection along foreground branches	GO:0008201|heparin binding;GO:0043394|proteoglycan binding;GO:0005178|integrin binding;GO:0002020|protease binding;GO:0016504|peptidase activator activity;GO:0042802|identical protein binding	GO:0006953|acute-phase response;GO:0007155|cell adhesion;GO:0008360|regulation of cell shape;GO:0150102|negative regulation of monocyte activation;GO:1904235|regulation of substrate-dependent cell migration, cell attachment to substrate;GO:0007044|cell-substrate junction assembly;GO:1901166|neural crest cell migration involved in autonomic nervous system development;GO:0071635|negative regulation…	GO:0005576|extracellular region;GO:0005604|basement membrane;GO:0005793|endoplasmic reticulum-Golgi intermediate compartment;GO:0016324|apical plasma membrane;GO:0031982|vesicle;GO:0032991|protein-containing complex;GO:0062023|collagen-containing extracellular matrix;GO:0016020|membrane		yes	pristi,dd,elev	0	Fibronectins bind cell surfaces and various compounds including collagen, fibrin, heparin, DNA, and actin4. Fibronectins are involved in cell adhesion, cell motility, opsonization, wound healing, and maintenance of cell shape4. Involved in osteoblast compaction through the fibronectin fibrillogenesis cell-mediated matrix assembly process, essential for osteoblast mineralization (By similarity). P…
OG0000306	dd	NA	RNA-binding protein EWS;TATA-box binding protein associated factor 15;EWS RNA binding protein 1;EWS protein (Fragment)	394931	EWSR1	0.0194837	Duplicated	0.194566	1.26124	Nonsignificant intensification	GO:0003723|RNA binding;GO:0046872|metal ion binding;GO:0003712|transcription coregulator activity;GO:0003682|chromatin binding;GO:0005515|protein binding;GO:0042802|identical protein binding;GO:0003700|DNA-binding transcription factor activity;GO:0003677|DNA binding	GO:0006355|regulation of DNA-templated transcription;GO:1903041|regulation of chondrocyte hypertrophy;GO:0051256|mitotic spindle midzone assembly;GO:0021954|central nervous system neuron development;GO:0007088|regulation of mitotic nuclear division;GO:0006351|DNA-templated transcription;GO:0048255|mRNA stabilization	GO:0005634|nucleus;GO:0070013|intracellular organelle lumen;GO:0005737|cytoplasm;GO:0043232|intracellular non-membrane-bounded organelle;GO:0071944|cell periphery;GO:0016020|membrane			pristi,dd	0
OG0000347	pristi,dd	pristi,dd	T-cell immunoglobulin and mucin domain-containing protein 2-like	100491991	havcr1	0	Duplicated	2.22e-16	2.60064	Intensification of selection along foreground branches			GO:0016020|membrane			pristi,dd	1	May play a role in T-helper cell development and the regulation of asthma and allergic diseases. Receptor for TIMD4 (By similarity). May play a role in kidney injury and repair. (Microbial infection) Acts as a receptor for Hepatitis A virus. (Microbial infection) Acts as a receptor for Ebolavirus and Marburg virus by binding exposed phosphatidyl-serine at the surface of virion membrane1. Serves a…
OG0000541	dd	dd	DNA topoisomerase I	779551	TOP1MT	0.00101716	Duplicated	0.0203282	0.608464	Relaxation of selection along foreground branches	GO:0003917|DNA topoisomerase type I (single strand cut, ATP-independent) activity;GO:0003677|DNA binding;GO:0097100|supercoiled DNA binding;GO:0003682|chromatin binding;GO:0000978|RNA polymerase II cis-regulatory region sequence-specific DNA binding;GO:0019904|protein domain specific binding;GO:0003697|single-stranded DNA binding;GO:0004674|protein serine/threonine kinase activity;GO:0005524|ATP …	GO:0006265|DNA topological change;GO:0006260|DNA replication;GO:0040016|embryonic cleavage;GO:0032922|circadian regulation of gene expression;GO:0018105|peptidyl-serine phosphorylation;GO:0009410|response to xenobiotic stimulus;GO:0006338|chromatin remodeling;GO:0007059|chromosome segregation;GO:0009303|rRNA transcription;GO:0071373|cellular response to luteinizing hormone stimulus;GO:0031100|ani…	GO:0005694|chromosome;GO:0005634|nucleus;GO:0042645|mitochondrial nucleoid;GO:0043204|perikaryon;GO:0000932|P-body;GO:0032993|protein-DNA complex;GO:0070013|intracellular organelle lumen			pristi,dd	0
OG0000602	pristi,dd	pristi	Serine incorporator 1;Serine incorporator 3	549085	SERINC3	6.25e-10	Duplicated	0.00502512	2.13953	Intensification of selection along foreground branches		GO:0009597|detection of virus;GO:1902237|positive regulation of endoplasmic reticulum stress-induced intrinsic apoptotic signaling pathway;GO:0045087|innate immune response;GO:0051607|defense response to virus	GO:0016020|membrane;GO:0071944|cell periphery;GO:0005794|Golgi apparatus			pristi,dd	0
OG0000646	pristi,elev	pristi,elev	NmrA-like family domain-containing protein 1;NmrA like redox sensor 1	549716	NMRAL1	3.81e-10	Duplicated	7.01e-11	10.4082	Intensification of selection along foreground branches	GO:0042802|identical protein binding		GO:0005654|nucleoplasm;GO:0048471|perinuclear region of cytoplasm	NP,SS		pristi, dd, elev	0	Redox sensor protein. Undergoes restructuring and subcellular redistribution in response to changes in intracellular NADPH/NADP(+) levels. At low NADPH concentrations the protein is found mainly as a monomer, and binds argininosuccinate synthase (ASS1), the enzyme involved in nitric oxide synthesis. Association with ASS1 impairs its activity and reduces the production of nitric oxide, which subse…
OG0000711	dd	NA	APOB protein (Fragment)	100498048	APOB	0.0083731	Duplicated	0.113308	0.829898	Nonsignificant relaxation	GO:0005319|lipid transporter activity;GO:0035473|lipase binding;GO:0050750|low-density lipoprotein particle receptor binding;GO:0008201|heparin binding;GO:0005543|phospholipid binding	GO:0006869|lipid transport;GO:0006642|triglyceride mobilization;GO:0010886|positive regulation of cholesterol storage;GO:0034383|low-density lipoprotein particle clearance;GO:0034374|low-density lipoprotein particle remodeling;GO:0010744|positive regulation of macrophage derived foam cell differentiation;GO:0045540|regulation of cholesterol biosynthetic process;GO:0042159|lipoprotein catabolic pr…	GO:0034359|mature chylomicron;GO:0034363|intermediate-density lipoprotein particle;GO:0034362|low-density lipoprotein particle;GO:0034361|very-low-density lipoprotein particle;GO:0070971|endoplasmic reticulum exit site;GO:0043025|neuronal cell body;GO:0005829|cytosol			pristi,dd	0
OG0000995	pristi	pristi	SID1 transmembrane family member 2	100492598	SIDT2	0	Duplicated	0	20.8677	Intensification of selection along foreground branches	GO:0051032|nucleic acid transmembrane transporter activity;GO:0035612|AP-2 adaptor complex binding;GO:0035650|AP-1 adaptor complex binding;GO:0003725|double-stranded RNA binding;GO:0003677|DNA binding	GO:0044342|type B pancreatic cell proliferation;GO:0003323|type B pancreatic cell development;GO:0061178|regulation of insulin secretion involved in cellular response to glucose stimulus;GO:0009749|response to glucose;GO:0042593|glucose homeostasis;GO:0050658|RNA transport;GO:0000902|cell morphogenesis;GO:0006401|RNA catabolic process;GO:0016042|lipid catabolic process	GO:0005765|lysosomal membrane;GO:0005886|plasma membrane;GO:0016020|membrane;GO:0005764|lysosome;GO:0071944|cell periphery			pristi,dd	1	Natl Sci Rev. 2020 Jun pubmed gene genome Equus caballus (Tibetan horse)
OG0001113	pristi,dd	pristi,dd	Cystatin domain-containing protein;Fetuin-B	496992	FETUB	0	Duplicated	0.00280622	2.52802	Intensification of selection along foreground branches	GO:0004869|cysteine-type endopeptidase inhibitor activity				yes	pristi,dd	0
OG0001256	dd	dd	Sulfhydryl oxidase	613045	QSOX1	0.0158843	Duplicated	0.00220144	0.189514	Relaxation of selection along foreground branches	GO:0016971|flavin-linked sulfhydryl oxidase activity;GO:0016864|intramolecular oxidoreductase activity, transposing S-S bonds;GO:0071949|FAD binding	GO:0085029|extracellular matrix assembly;GO:0016242|negative regulation of macroautophagy;GO:0006457|protein folding	GO:0045171|intercellular bridge;GO:0070062|extracellular exosome;GO:0016020|membrane;GO:0005794|Golgi apparatus;GO:0000139|Golgi membrane;GO:0005783|endoplasmic reticulum			pristi,dd	0
OG0001385	pristi,dd	pristi,dd	Lysosomal-associated membrane protein 2;Lysosome-associated membrane glycoprotein 2 isoform X5;Lysosomal associated membrane protein 1	497005	LAMP2	8.38e-10	Duplicated	0.000212481	0	Relaxation of selection along foreground branches	GO:0019904|protein domain specific binding;GO:0001618|virus receptor activity;GO:0019899|enzyme binding	GO:0016236|macroautophagy;GO:0050821|protein stabilization;GO:0043323|positive regulation of natural killer cell degranulation;GO:1902513|regulation of organelle transport along microtubule;GO:0140507|granzyme-mediated programmed cell death signaling pathway;GO:0090160|Golgi to lysosome transport;GO:0072594|establishment of protein localization to organelle;GO:0046718|viral entry into host cell;G…	GO:0005765|lysosomal membrane;GO:0010008|endosome membrane;GO:0044194|cytolytic granule;GO:0032010|phagolysosome;GO:0044754|autolysosome;GO:0005770|late endosome;GO:0000421|autophagosome membrane;GO:0009897|external side of plasma membrane;GO:0030670|phagocytic vesicle membrane;GO:0042383|sarcolemma;GO:0042470|melanosome;GO:0008021|synaptic vesicle;GO:0101003|ficolin-1-rich granule membrane;GO:00…			pristi,dd	1	Plays an important role in chaperone-mediated autophagy, a process that mediates lysosomal degradation of proteins in response to various stresses and as part of the normal turnover of proteins with a long biological half-live5. Functions by binding target proteins, such as GAPDH and MLLT11, and targeting them for lysosomal degradation4. Plays a role in lysosomal protein degradation in response t…
OG0001515	pristi	pristi	Cystathionine beta-synthase	493533	CBS	0.00791733	Duplicated	0.0364143	0.660444	Relaxation of selection along foreground branches	GO:0004122|cystathionine beta-synthase activity;GO:0070025|carbon monoxide binding;GO:0070026|nitric oxide binding;GO:0050421|nitrite reductase (NO-forming) activity;GO:0031625|ubiquitin protein ligase binding;GO:0042803|protein homodimerization activity;GO:1904047|S-adenosyl-L-methionine binding;GO:0019825|oxygen binding;GO:0072341|modified amino acid binding;GO:0030170|pyridoxal phosphate bindi…	GO:0019343|cysteine biosynthetic process via cystathionine;GO:0006535|cysteine biosynthetic process from serine;GO:0043418|homocysteine catabolic process;GO:0046439|L-cysteine metabolic process;GO:0009093|cysteine catabolic process;GO:0006565|L-serine catabolic process;GO:0051593|response to folic acid;GO:0010749|regulation of nitric oxide mediated signal transduction;GO:0001958|endochondral ossi…	GO:0005737|cytoplasm;GO:0005634|nucleus;GO:0032991|protein-containing complex			pristi,dd	1	The gene was shown to increase cerebral blood flow (CBF) in mice during hypoxia. CBF is reduced in Andeans likely due to the elevated haematocrit and resulting blood viscosity. Thus, a possible role of CBS may be to counteract the decrease of CBF at HA and increase oxygen delivery to the brain.
OG0001703	pristi,dd	pristi,dd	CALX protein (Fragment),Calmegin;	448161	CANX	9.28e-14	Duplicated	0.0255053	0.72245	Relaxation of selection along foreground branches	GO:0051082|unfolded protein binding;GO:0005509|calcium ion binding;GO:0044183|protein folding chaperone	GO:0006457|protein folding;GO:0007339|binding of sperm to zona pellucida;GO:0030433|ubiquitin-dependent ERAD pathway;GO:0065003|protein-containing complex assembly	GO:0005783|endoplasmic reticulum;GO:0016020|membrane;GO:0031984|organelle subcompartment			pristi,dd	1	Calcium-binding protein that interacts with newly synthesized glycoproteins in the endoplasmic reticulum. It may act in assisting protein assembly and/or in the retention within the ER of unassembled protein subunits. It seems to play a major role in the quality control apparatus of the ER by the retention of incorrectly folded proteins. Associated with partial T-cell antigen receptor complexes t…
OG0001901	pristi,dd	NA	Abhydrolase domain containing 14A;High tillering and dwarf 2 protein variant 4	100494859	ABHD14A	0.000170297	Duplicated	0.0802834	1.5766	Nonsignificant intensification	GO:0016787|hydrolase activity	GO:0045944|positive regulation of transcription by RNA polymerase II	GO:0016020|membrane;GO:0005737|cytoplasm;GO:0005654|nucleoplasm;GO:0005730|nucleolus;GO:0005829|cytosol			pristi,dd	0
OG0002348	pristi	pristi	Aspartate aminotransferase	549687	GOT2	2.54e-13	Duplicated	8.88e-16	4.52466	Intensification of selection along foreground branches	GO:0004069|L-aspartate:2-oxoglutarate aminotransferase activity;GO:0030170|pyridoxal phosphate binding;GO:0016212|kynurenine-oxoglutarate transaminase activity;GO:0016597|amino acid binding;GO:0042802|identical protein binding;GO:0005543|phospholipid binding;GO:0019899|enzyme binding;GO:0005509|calcium ion binding;GO:0003723|RNA binding	GO:0006520|amino acid metabolic process;GO:0009058|biosynthetic process;GO:0045471|response to ethanol;GO:0043649|dicarboxylic acid catabolic process;GO:0015908|fatty acid transport;GO:0006103|2-oxoglutarate metabolic process;GO:0006107|oxaloacetate metabolic process;GO:0006106|fumarate metabolic process;GO:1901565|organonitrogen compound catabolic process;GO:0042537|benzene-containing compound m…	GO:0005759|mitochondrial matrix;GO:0005886|plasma membrane;GO:0009986|cell surface;GO:0043209|myelin sheath;GO:0043204|perikaryon;GO:0005743|mitochondrial inner membrane;GO:0032991|protein-containing complex;GO:0070062|extracellular exosome			pristi,dd	1	Catalyzes the irreversible transamination of the L-tryptophan metabolite L-kynurenine to form kynurenic acid (KA). As a member of the malate-aspartate shuttle, it has a key role in the intracellular NAD(H) redox balance. Is important for metabolite exchange between mitochondria and cytosol, and for amino acid metabolism. Facilitates cellular uptake of long-chain free fatty acids.
OG0002370	pristi,dd	pristi,dd	THIKA thiolase (Fragment);Acetyl-CoA acyltransferase 1;3-ketoacyl-CoA thiolase, peroxisomal	780143	ACAA1	0	Duplicated	2.78e-11	5.00072	Intensification of selection along foreground branches	GO:0016747|acyltransferase activity, transferring groups other than amino-acyl groups;GO:0016401|palmitoyl-CoA oxidase activity;GO:0008775|acetate CoA-transferase activity;GO:0005515|protein binding	GO:0008206|bile acid metabolic process;GO:0006635|fatty acid beta-oxidation;GO:0000038|very long-chain fatty acid metabolic process;GO:0010124|phenylacetate catabolic process;GO:0033540|fatty acid beta-oxidation using acyl-CoA oxidase;GO:0007584|response to nutrient;GO:0048545|response to steroid hormone;GO:0036109|alpha-linolenic acid metabolic process	GO:0005777|peroxisome;GO:0016020|membrane;GO:0031907|microbody lumen;GO:0035580|specific granule lumen;GO:0005829|cytosol;GO:0005739|mitochondrion;GO:0005576|extracellular region			pristi,dd	0
OG0002514	dd	NA	RNA helicase	734085	DDX21	0.000174393	Duplicated	0.307356	1.09899	Nonsignificant intensification	GO:0004386|helicase activity;GO:0008186|ATP-dependent activity, acting on RNA;GO:0097322|7SK snRNA binding;GO:0140098|catalytic activity, acting on RNA;GO:0005524|ATP binding;GO:0035198|miRNA binding;GO:0030515|snoRNA binding;GO:0016787|hydrolase activity;GO:0003725|double-stranded RNA binding;GO:0042802|identical protein binding;GO:0019843|rRNA binding;GO:0003723|RNA binding;GO:0016758|hexosyltr…	GO:0062176|R-loop processing;GO:0045945|positive regulation of transcription by RNA polymerase III;GO:0002735|positive regulation of myeloid dendritic cell cytokine production;GO:0043330|response to exogenous dsRNA;GO:0006366|transcription by RNA polymerase II;GO:0043123|positive regulation of I-kappaB kinase/NF-kappaB signaling;GO:0009615|response to virus;GO:0006364|rRNA processing;GO:0035066|p…	GO:0070603|SWI/SNF superfamily-type complex;GO:0005654|nucleoplasm;GO:0005730|nucleolus;GO:0005829|cytosol;GO:0005739|mitochondrion;GO:0016020|membrane		yes	pristi,dd	0
OG0002680	pristi,dd	pristi	Eukaryotic translation initiation factor 4B	448618	EIF4B	3.68e-05	Duplicated	1.57e-08	1.05943	Intensification of selection along foreground branches	GO:0003743|translation initiation factor activity;GO:0003723|RNA binding;GO:0005198|structural molecule activity;GO:0019900|kinase binding;GO:0004725|protein tyrosine phosphatase activity;GO:0042802|identical protein binding	GO:0006413|translational initiation;GO:0014850|response to muscle activity;GO:0035335|peptidyl-tyrosine dephosphorylation;GO:0046627|negative regulation of insulin receptor signaling pathway;GO:0035264|multicellular organism growth;GO:0032963|collagen metabolic process;GO:0001822|kidney development;GO:0048871|multicellular organismal-level homeostasis;GO:0008285|negative regulation of cell popula…	GO:0005829|cytosol;GO:0005882|intermediate filament;GO:0016020|membrane;GO:0043025|neuronal cell body;GO:0005925|focal adhesion;GO:0030425|dendrite;GO:0098794|postsynapse			pristi,dd	0
OG0003054	pristi,dd	pristi	Dolichyl-diphosphooligosaccharide--protein glycosyltransferase 48 kDa subunit	100145597	DDOST	0	Duplicated	0.0279002	1.61813	Intensification of selection along foreground branches	GO:0016740|transferase activity;GO:0008047|enzyme activator activity;GO:0005515|protein binding;GO:0003777|microtubule motor activity;GO:0005524|ATP binding	GO:0018279|protein N-linked glycosylation via asparagine;GO:0031647|regulation of protein stability;GO:0042110|T cell activation;GO:0034097|response to cytokine;GO:0007018|microtubule-based movement	GO:0005789|endoplasmic reticulum membrane;GO:0140534|endoplasmic reticulum protein-containing complex;GO:1990234|transferase complex;GO:0098796|membrane protein complex;GO:0035577|azurophil granule membrane;GO:0005886|plasma membrane			pristi,dd	0
OG0003460	dd	dd	Acyl-CoA-binding domain-containing protein 5	493542	ACBD5	0.0149738	Duplicated	0.0355078	1.31728	Intensification of selection along foreground branches	GO:0000062|fatty-acyl-CoA binding	GO:0030242|autophagy of peroxisome;GO:0006631|fatty acid metabolic process;GO:0035973|aggrephagy	GO:0005778|peroxisomal membrane;GO:0005654|nucleoplasm		yes	pristi,dd	0
OG0003548	pristi	pristi	Dolichyl-diphosphooligosaccharide--protein glycosyltransferase subunit 2	496959	RPN2	0.0354802	Duplicated	0.00177802	0.577324	Relaxation of selection along foreground branches	GO:0016740|transferase activity	GO:0006487|protein N-linked glycosylation	GO:0008250|oligosaccharyltransferase complex;GO:0016604|nuclear body			pristi,dd	1	Subunit of the oligosaccharyl transferase (OST) complex that catalyzes the initial transfer of a defined glycan (Glc(3)Man(9)GlcNAc(2) in eukaryotes) from the lipid carrier dolichol-pyrophosphate to an asparagine residue within an Asn-X-Ser/Thr consensus motif in nascent polypeptide chains, the first step in protein N-glycosylation. N-glycosylation occurs cotranslationally and the complex associa…
OG0004130	pristi,dd	NA	Peroxiredoxin-5	100127718	PRDX5	7.84e-13	Duplicated	0.0964304	1.76015	Nonsignificant intensification	GO:0008379|thioredoxin peroxidase activity;GO:0001016|RNA polymerase III transcription regulatory region sequence-specific DNA binding;GO:0043027|cysteine-type endopeptidase inhibitor activity involved in apoptotic process;GO:0004520|DNA endonuclease activity	GO:0034599|cellular response to oxidative stress;GO:0098869|cellular oxidant detoxification;GO:0043066|negative regulation of apoptotic process;GO:0008340|determination of adult lifespan;GO:0016480|negative regulation of transcription by RNA polymerase III;GO:0045454|cell redox homeostasis;GO:0042744|hydrogen peroxide catabolic process;GO:0045824|negative regulation of innate immune response;GO:0…	GO:0031907|microbody lumen;GO:0005777|peroxisome;GO:0005829|cytosol;GO:0005739|mitochondrion;GO:0048471|perinuclear region of cytoplasm;GO:0005634|nucleus;GO:0031410|cytoplasmic vesicle		yes	pristi,dd	1	Thiol-specific peroxidase that catalyzes the reduction of hydrogen peroxide and organic hydroperoxides to water and alcohols, respectively. Plays a role in cell protection against oxidative stress by detoxifying peroxides and as sensor of hydrogen peroxide-mediated signaling events.
OG0004377	pristi,dd	NA	Endoplasmic reticulum-Golgi intermediate compartment protein	394464	ERGIC2	0.000113795	Duplicated	0.558949	1.29768	Nonsignificant intensification	GO:0005515|protein binding	GO:0006890|retrograde vesicle-mediated transport, Golgi to endoplasmic reticulum;GO:0006888|endoplasmic reticulum to Golgi vesicle-mediated transport	GO:0033116|endoplasmic reticulum-Golgi intermediate compartment membrane;GO:0030134|COPII-coated ER to Golgi transport vesicle;GO:0000139|Golgi membrane;GO:0005789|endoplasmic reticulum membrane;GO:0005730|nucleolus;GO:1990351|transporter complex		yes	pristi,dd	1
OG0004492	pristi,dd	pristi,dd	Eukaryotic translation initiation factor 3 subunit G	549503	EIF3G	1.02e-06	Duplicated	0.00649362	0.611979	Relaxation of selection along foreground branches	GO:0003743|translation initiation factor activity;GO:0003723|RNA binding;GO:0005515|protein binding	GO:0001732|formation of cytoplasmic translation initiation complex;GO:0075525|viral translational termination-reinitiation	GO:0016282|eukaryotic 43S preinitiation complex;GO:0033290|eukaryotic 48S preinitiation complex;GO:0005852|eukaryotic translation initiation factor 3 complex;GO:0048471|perinuclear region of cytoplasm;GO:0005634|nucleus;GO:0005829|cytosol			pristi,dd	0
OG0005670	pristi,dd	NA	Coagulation factor IX	496659	F9	9.49e-05	Duplicated	0.0677321	1.51454	Nonsignificant intensification	GO:0005509|calcium ion binding;GO:0004252|serine-type endopeptidase activity;GO:0000287|magnesium ion binding;GO:0003723|RNA binding	GO:0007596|blood coagulation;GO:0006508|proteolysis;GO:0051604|protein maturation;GO:0035807|positive regulation of blood coagulation in another organism;GO:0044469|envenomation resulting in positive regulation of blood coagulation in another organism;GO:0048513|animal organ development;GO:0051238|sequestering of metal ion;GO:0031638|zymogen activation;GO:0072376|protein activation cascade	GO:0005576|extracellular region;GO:0005796|Golgi lumen;GO:0005788|endoplasmic reticulum lumen;GO:1905370|serine-type endopeptidase complex;GO:0016020|membrane;GO:0032991|protein-containing complex			pristi,dd	1	Factor IX is a vitamin K-dependent plasma protein that participates in the intrinsic pathway of blood coagulation by converting factor X to its active form in the presence of Ca(2+) ions, phospholipids, and factor VIIIa.
OG0011925	pristi,dd	NA	Smad nuclear interacting protein 1	394485	snip1	0.00022236	Duplicated	0.075378	0.807102	Nonsignificant relaxation						pristi,dd	1	This gene encodes a protein that contains a coiled-coil motif and C-terminal forkhead-associated (FHA) domain. The encoded protein functions as a transcriptional coactivator that increases c-Myc activity and inhibits transforming growth factor beta (TGF-beta) and nuclear factor kappa-B (NF-kB) signaling. The encoded protein also regulates the stability of cyclin D1 mRNA, and may play a role in ce…
OG0000043_pruned_2	elev	elev	Annexin	493545	ANXA5	2.23e-10	Unduplicated	8.7e-10	0.31824	Relaxation of selection along foreground branches	GO:0005544|calcium-dependent phospholipid binding;GO:0005509|calcium ion binding;GO:0051059|NF-kappaB binding;GO:0048306|calcium-dependent protein binding;GO:0042802|identical protein binding;GO:0004859|phospholipase inhibitor activity;GO:0001786|phosphatidylserine binding;GO:0017046|peptide hormone binding;GO:0030971|receptor tyrosine kinase binding;GO:0005388|P-type calcium transporter activity…	GO:0032717|negative regulation of interleukin-8 production;GO:0032088|negative regulation of NF-kappaB transcription factor activity;GO:0030855|epithelial cell differentiation;GO:0007219|Notch signaling pathway;GO:0006357|regulation of transcription by RNA polymerase II;GO:0007281|germ cell development;GO:0006887|exocytosis;GO:0006119|oxidative phosphorylation;GO:0001822|kidney development;GO:004…	GO:0048471|perinuclear region of cytoplasm;GO:0031965|nuclear membrane;GO:0009986|cell surface;GO:0012506|vesicle membrane;GO:0005886|plasma membrane;GO:0031410|cytoplasmic vesicle;GO:0005743|mitochondrial inner membrane;GO:0062023|collagen-containing extracellular matrix;GO:0070062|extracellular exosome;GO:0045177|apical part of cell;GO:0072563|endothelial microparticle;GO:0009897|external side …	NP		pristi,dd,elev	1	This protein is an anticoagulant protein that acts as an indirect inhibitor of the thromboplastin-specific complex, which is involved in the blood coagulation cascade.
OG0000053_pruned_5	pristi,dd	NA	Retinol dehydrogenase 16	100135184	RDH16	9.48e-11	Unduplicated	0.387506	0.634577	Nonsignificant relaxation	GO:0047035|testosterone dehydrogenase (NAD+) activity;GO:0047023|androsterone dehydrogenase activity;GO:0004745|NAD-retinol dehydrogenase activity;GO:0047044|androstan-3-alpha,17-beta-diol dehydrogenase activity;GO:0004022|alcohol dehydrogenase (NAD+) activity;GO:0016491|oxidoreductase activity;GO:0016616|oxidoreductase activity, acting on the CH-OH group of donors, NAD or NADP as acceptor;GO:001…	GO:0042905|9-cis-retinoic acid metabolic process;GO:0042448|progesterone metabolic process;GO:0002138|retinoic acid biosynthetic process;GO:0008209|androgen metabolic process;GO:0042572|retinol metabolic process;GO:0008202|steroid metabolic process;GO:0001523|retinoid metabolic process;GO:0120254|olefinic compound metabolic process;GO:0042445|hormone metabolic process;GO:0035118|embryonic pectora…	GO:0005789|endoplasmic reticulum membrane;GO:0043231|intracellular membrane-bounded organelle;GO:0016020|membrane;GO:0012505|endomembrane system;GO:0005737|cytoplasm;GO:0031984|organelle subcompartment;GO:0070013|intracellular organelle lumen;GO:0031901|early endosome membrane;GO:0005783|endoplasmic reticulum;GO:0042175|nuclear outer membrane-endoplasmic reticulum membrane network;GO:0031090|orga…		yes	pristi,dd,elev	1	https://doi.org/10.1186/s12864-020-07269-4
OG0000061_pruned	pristi,dd	pristi,dd	Sulfotransferase	448083	sult1c1	6.47e-13	Unduplicated	6.03e-08	21.0266	Intensification of selection along foreground branches	GO:0008146|sulfotransferase activity	GO:0006068|ethanol catabolic process;GO:0044598|doxorubicin metabolic process;GO:0050427|3'-phosphoadenosine 5'-phosphosulfate metabolic process;GO:0051923|sulfation;GO:0009812|flavonoid metabolic process;GO:0006805|xenobiotic metabolic process;GO:0042403|thyroid hormone metabolic process;GO:0030855|epithelial cell differentiation;GO:0000103|sulfate assimilation	GO:0005829|cytosol;GO:0005737|cytoplasm			pristi,dd	1	Sulfotransferase that utilizes 3'-phospho-5'-adenylyl sulfate (PAPS) as sulfonate donor to catalyze the sulfate conjugation. Sulfonates p-nitrophenol, a small phenolic compond. Does not sulfonate steroids, dopamine, acetaminophen, or alpha-naphthol3. Catalyzes the sulfonation of the carcinogenic N-Hydroxy-2-acetylaminofluorene leading to highly reactive intermediates capable of forming DNA adduct…
OG0000079_pruned_1	elev	elev	Guanine nucleotide-binding protein G(i) subunit alpha-2	394861	GNAI2	0	Unduplicated	1.82e-06	44.7744	Intensification of selection along foreground branches	GO:0031683|G-protein beta/gamma-subunit complex binding;GO:0003924|GTPase activity;GO:0005525|GTP binding;GO:0001664|G protein-coupled receptor binding;GO:0046872|metal ion binding	GO:0007188|adenylate cyclase-modulating G protein-coupled receptor signaling pathway	GO:0005834|heterotrimeric G-protein complex	NP		pristi,dd,elev	1	Guanine nucleotide-binding proteins (G proteins) are involved as modulators or transducers in various transmembrane signaling systems. The G(i) proteins are involved in hormonal regulation of adenylate cyclase: they inhibit the cyclase in response to beta-adrenergic stimuli. May play a role in cell division
OG0000101_pruned_1	pristi,dd	NA	KRAB domain-containing protein	NA		0.00175427	Unduplicated	0.800696	0.807897	Nonsignificant relaxation	GO:0046872|metal ion binding;GO:0003677|DNA binding	GO:0006355|regulation of DNA-templated transcription	GO:0005634|nucleus;GO:0016020|membrane			pristi,dd	0
OG0000112_pruned	pristi,elev	elev	NNMT methyltransferase (Fragment);Nicotinamide N-methyltransferase	496676	NNMT	4.06e-06	Unduplicated	0.00175767	0.473651	Relaxation of selection along foreground branches	GO:0008168|methyltransferase activity;GO:0008112|nicotinamide N-methyltransferase activity;GO:0030760|pyridine N-methyltransferase activity	GO:0032259|methylation;GO:0006769|nicotinamide metabolic process;GO:0045722|positive regulation of gluconeogenesis;GO:0090312|positive regulation of protein deacetylation;GO:0010967|regulation of polyamine biosynthetic process;GO:0051569|regulation of histone H3-K4 methylation;GO:0031100|animal organ regeneration;GO:0009410|response to xenobiotic stimulus;GO:0010243|response to organonitrogen com…	GO:0005829|cytosol;GO:0016020|membrane	NP		pristi,dd,elev	1	Catalyzes the N-methylation of nicotinamide using the universal methyl donor S-adenosyl-L-methionine to form N1-methylnicotinamide and S-adenosyl-L-homocysteine, a predominant nicotinamide/vitamin B3 clearance pathway2. Plays a central role in regulating cellular methylation potential, by consuming S-adenosyl-L-methionine and limiting its availability for other methyltransferases. Actively mediat…
OG0000148_pruned	pristi,dd,elev	pristi,dd,elev	Mannose-binding protein C;Mannose-binding protein-like;Mannose-binding protein A-like isoform X1	100496214	MBL2	7.69e-11	Unduplicated	0.000111201	0.231752	Relaxation of selection along foreground branches	GO:0005537|mannose binding;GO:0048306|calcium-dependent protein binding;GO:0042802|identical protein binding;GO:0005102|signaling receptor binding;GO:0030246|carbohydrate binding;GO:0005509|calcium ion binding;GO:0090729|toxin activity;GO:0005201|extracellular matrix structural constituent;GO:0048407|platelet-derived growth factor binding;GO:0005044|scavenger receptor activity;GO:0016409|palmitoy…	GO:0001867|complement activation, lectin pathway;GO:0006958|complement activation, classical pathway;GO:1903028|positive regulation of opsonization;GO:0002752|cell surface pattern recognition receptor signaling pathway;GO:0140374|antiviral innate immune response;GO:0048525|negative regulation of viral process;GO:0050830|defense response to Gram-positive bacterium;GO:0051873|killing by host of sym…	GO:0005581|collagen trimer;GO:1905370|serine-type endopeptidase complex;GO:0005576|extracellular region;GO:0005886|plasma membrane;GO:0005604|basement membrane;GO:0098645|collagen network;GO:0016020|membrane	NP		pristi,dd,elev	1	Calcium-dependent lectin involved in innate immune defense. Binds mannose, fucose and N-acetylglucosamine on different microorganisms and activates the lectin complement pathway. Binds to late apoptotic cells, as well as to apoptotic blebs and to necrotic cells, but not to early apoptotic cells, facilitating their uptake by macrophages. May bind DNA
OG0000408_pruned	pristi	NA	Hemoglobin subunit zeta;Hemoglobin alpha A subunit;Hemoglobin subunit alpha-D	100216305	HBA2	0.00309809	Unduplicated	0.527917	1.22542	Nonsignificant intensification	GO:0005344|oxygen carrier activity;GO:0019825|oxygen binding;GO:0020037|heme binding;GO:0005506|iron ion binding;GO:0031720|haptoglobin binding;GO:0043177|organic acid binding;GO:0004601|peroxidase activity	GO:0015671|oxygen transport;GO:0042744|hydrogen peroxide catabolic process;GO:0098869|cellular oxidant detoxification	GO:0005833|hemoglobin complex;GO:0031838|haptoglobin-hemoglobin complex			pristi	1	Our study was able to identify eight significant SNP variants between low- and high-altitude populations in the HBA2 and HBB subunits; of those genotypic variants identified, two have been experimentally characterized (βA116-Ser and βA133-Met) as causing an increase in the HbA isoform's O2-binding affinity (McCracken et al. 2009a, 2009c) in high-altitude speckled teal (Natarajan et al. 2015).
OG0000543_pruned	pristi,dd,elev	NA	FMR1 autosomal homolog 2	100495462	FXR1	6.6e-09	Unduplicated	0.328596	0.840726	Nonsignificant relaxation	GO:0003729|mRNA binding;GO:0042803|protein homodimerization activity;GO:0046982|protein heterodimerization activity;GO:0045182|translation regulator activity;GO:0016747|acyltransferase activity, transferring groups other than amino-acyl groups	GO:0006417|regulation of translation;GO:0051489|regulation of filopodium assembly;GO:0000381|regulation of alternative mRNA splicing, via spliceosome;GO:0001934|positive regulation of protein phosphorylation;GO:0043488|regulation of mRNA stability;GO:0034250|positive regulation of amide metabolic process;GO:0034249|negative regulation of amide metabolic process;GO:0051248|negative regulation of p…	GO:0010494|cytoplasmic stress granule;GO:0005829|cytosol;GO:0030426|growth cone;GO:0043197|dendritic spine;GO:1902737|dendritic filopodium;GO:0043025|neuronal cell body;GO:0098793|presynapse;GO:0005844|polysome;GO:0014069|postsynaptic density;GO:0032433|filopodium tip;GO:0048471|perinuclear region of cytoplasm;GO:0005634|nucleus;GO:0097060|synaptic membrane;GO:0000775|chromosome, centromeric regi…	NP,SS	yes	pristi,dd,elev	1	RNA-binding protein required for embryonic and postnatal development of muscle tissue1. May regulate intracellular transport and local translation of certain mRNAs (By similarity).
OG0000552_pruned_1	pristi	pristi	Kirsten rat sarcoma viral oncogene homolog	493396	KRAS	38.48	Unduplicated	0.00240032	0.0266894	Relaxation of selection along foreground branches	GO:0003924|GTPase activity;GO:0005525|GTP binding	GO:0007165|signal transduction	GO:0016020|membrane			pristi,dd
OG0000614_pruned	dd	NA	Beta-carotene oxygenase 2	448408	BCO2	0.0300625	Unduplicated	0.57741	1.06955	Nonsignificant intensification	GO:0016702|oxidoreductase activity, acting on single donors with incorporation of molecular oxygen, incorporation of two atoms of oxygen;GO:0046872|metal ion binding	GO:0006720|isoprenoid metabolic process;GO:0120253|hydrocarbon catabolic process;GO:0051881|regulation of mitochondrial membrane potential;GO:2000377|regulation of reactive oxygen species metabolic process;GO:0120254|olefinic compound metabolic process;GO:0044242|cellular lipid catabolic process;GO:0006081|cellular aldehyde metabolic process;GO:0001523|retinoid metabolic process;GO:0016121|carote…	GO:0005739|mitochondrion;GO:0016020|membrane		yes	pristi,dd,elev	0
OG0000914_pruned	pristi	NA	AP complex subunit sigma	394963	AP1S1	1.75e-07	Unduplicated	0.971923	0.925055	Nonsignificant relaxation	GO:0035615|clathrin adaptor activity	GO:0006886|intracellular protein transport;GO:0016192|vesicle-mediated transport;GO:0030198|extracellular matrix organization;GO:0007399|nervous system development;GO:0009615|response to virus	GO:0030121|AP-1 adaptor complex;GO:0005905|clathrin-coated pit;GO:0048471|perinuclear region of cytoplasm			pristi	0
OG0000991_pruned_1	dd	NA	CDC like kinase 2;Dual specificity protein kinase CLK2 isoform X2;Dual specificity protein kinase CLK2	496828	CLK2	4.26e-07	Unduplicated	0.189883	0.836152	Nonsignificant relaxation	GO:0004674|protein serine/threonine kinase activity;GO:0005524|ATP binding;GO:0042802|identical protein binding;GO:0004713|protein tyrosine kinase activity;GO:0004672|protein kinase activity	GO:0006468|protein phosphorylation;GO:0010212|response to ionizing radiation;GO:0043484|regulation of RNA splicing;GO:0018212|peptidyl-tyrosine modification	GO:0016604|nuclear body;GO:0016020|membrane		yes	pristi,dd	1	Acts as a suppressor of hepatic gluconeogenesis and glucose output by repressing PPARGC1A transcriptional activity on gluconeogenic genes via its phosphorylation.
OG0001073_pruned_2	pristi	pristi	Cytochrome c oxidase subunit 4;Cytochrome c oxidase subunit 4 (Fragment)	549233	COX4I1	0.00019665	Unduplicated	0.00588643	0	Relaxation of selection along foreground branches	GO:0004129|cytochrome-c oxidase activity;GO:0008138|protein tyrosine/serine/threonine phosphatase activity	GO:0006123|mitochondrial electron transport, cytochrome c to oxygen;GO:0001666|response to hypoxia;GO:1902600|proton transmembrane transport;GO:0006470|protein dephosphorylation	GO:0005751|mitochondrial respiratory chain complex IV;GO:0005654|nucleoplasm;GO:0005829|cytosol			pristi,dd,elev	1	Component of the cytochrome c oxidase, the last enzyme in the mitochondrial electron transport chain which drives oxidative phosphorylation. The respiratory chain contains 3 multisubunit complexes succinate dehydrogenase (complex II, CII), ubiquinol-cytochrome c oxidoreductase (cytochrome b-c1 complex, complex III, CIII) and cytochrome c oxidase (complex IV, CIV), that cooperate to transfer elect…
OG0001175_pruned	dd,elev	dd	Hydroxysteroid 11-beta dehydrogenase 1 like;DHI1 dehydrogenase (Fragment)	100489345	Hsd11b1	0.000396491	Unduplicated	0.021386	0.518367	Relaxation of selection along foreground branches	GO:0016616|oxidoreductase activity, acting on the CH-OH group of donors, NAD or NADP as acceptor;GO:0003723|RNA binding;GO:0016491|oxidoreductase activity		GO:0005654|nucleoplasm;GO:0005576|extracellular region;GO:0016020|membrane			pristi,dd,elev	1	The encoded protein is a microsomal enzyme that catalyzes the conversion of the stress hormone cortisol to the inactive metabolite cortisone.
OG0001702_pruned	pristi	NA	Secretion associated Ras related GTPase 1A	387599	SAR1A	0.00277501	Unduplicated	0.902871	0.924985	Nonsignificant relaxation	GO:0003924|GTPase activity;GO:0005525|GTP binding;GO:0004427|inorganic diphosphate phosphatase activity	GO:0006886|intracellular protein transport;GO:0016192|vesicle-mediated transport;GO:0016050|vesicle organization;GO:0061024|membrane organization;GO:0070863|positive regulation of protein exit from endoplasmic reticulum;GO:0003400|regulation of COPII vesicle coating;GO:0030299|intestinal cholesterol absorption;GO:0048703|embryonic viscerocranium morphogenesis;GO:0035265|organ growth;GO:0007417|ce…	GO:0005794|Golgi apparatus;GO:0005783|endoplasmic reticulum;GO:0030127|COPII vesicle coat;GO:0016528|sarcoplasm			pristi,dd	1	Involved in transport from the endoplasmic reticulum to the Golgi apparatus.
OG0001850_pruned_1	pristi,dd	dd	Transmembrane p24 trafficking protein 9	496564	TMED9	5.74e-10	Unduplicated	0.0147584	9.14322	Intensification of selection along foreground branches	GO:0019905|syntaxin binding	GO:0048205|COPI coating of Golgi vesicle;GO:0007030|Golgi organization;GO:0010638|positive regulation of organelle organization;GO:0006888|endoplasmic reticulum to Golgi vesicle-mediated transport;GO:0006886|intracellular protein transport;GO:0034498|early endosome to Golgi transport	GO:0005789|endoplasmic reticulum membrane;GO:0005793|endoplasmic reticulum-Golgi intermediate compartment;GO:0008021|synaptic vesicle;GO:0000139|Golgi membrane;GO:0030134|COPII-coated ER to Golgi transport vesicle;GO:0070062|extracellular exosome;GO:0030140|trans-Golgi network transport vesicle			pristi,dd	0
OG0001943_pruned_1	pristi,dd	NA	Profilin	100170559	PFN1	3.43e-07	Unduplicated	0.518486	0.836975	Nonsignificant relaxation	GO:0003779|actin binding;GO:0070064|proline-rich region binding;GO:0001784|phosphotyrosine residue binding;GO:0005546|phosphatidylinositol-4,5-bisphosphate binding;GO:0000774|adenyl-nucleotide exchange factor activity;GO:0031267|small GTPase binding;GO:0005102|signaling receptor binding;GO:0045296|cadherin binding;GO:0003723|RNA binding	GO:0110053|regulation of actin filament organization;GO:0030036|actin cytoskeleton organization;GO:0044087|regulation of cellular component biogenesis;GO:1902905|positive regulation of supramolecular fiber organization;GO:0051495|positive regulation of cytoskeleton organization;GO:0030832|regulation of actin filament length;GO:0098885|modification of postsynaptic actin cytoskeleton;GO:0060074|syn…	GO:0005737|cytoplasm;GO:0098978|glutamatergic synapse;GO:0005938|cell cortex;GO:0005634|nucleus;GO:0098688|parallel fiber to Purkinje cell synapse;GO:0098685|Schaffer collateral - CA1 synapse;GO:0005856|cytoskeleton;GO:0098793|presynapse;GO:0043005|neuron projection;GO:0098794|postsynapse;GO:0072562|blood microparticle;GO:0070062|extracellular exosome;GO:0005829|cytosol;GO:0005925|focal adhesion;…			pristi,dd	0	Binds to actin and affects the structure of the cytoskeleton. At high concentrations, profilin prevents the polymerization of actin, whereas it enhances it at low concentrations. By binding to PIP2, it inhibits the formation of IP3 and DG. Inhibits androgen receptor (AR) and HTT aggregation and binding of G-actin is essential for its inhibition of AR.
OG0002162_pruned	pristi	pristi	Androgen-dependent TFPI-regulating protein-like;Androgen-induced gene 1 protein-like	101734886	ADTRP	0.00323601	Unduplicated	0.0171168	0.076562	Relaxation of selection along foreground branches	GO:0008138|protein tyrosine/serine/threonine phosphatase activity	GO:0006470|protein dephosphorylation;GO:0042758|long-chain fatty acid catabolic process	GO:0016020|membrane;GO:0012505|endomembrane system;GO:0071944|cell periphery			pristi,dd,elev	0
OG0002329_pruned_2	pristi	pristi	Ubiquitin-conjugating enzyme E2 G1-like	394648	UBE2G	23.92	Unduplicated	0.000109214	0.452196	Relaxation of selection along foreground branches	GO:0005524|ATP binding;GO:0016740|transferase activity					pristi
OG0002515_pruned	pristi,dd	NA	Selenoprotein P N-terminal domain-containing protein (Fragment);Selenoprotein P	100379942	SEPP1	2.06e-13	Unduplicated	0.472808	1.9781	Nonsignificant intensification	GO:0008430|selenium binding	GO:0001887|selenium compound metabolic process;GO:0007626|locomotory behavior;GO:0007420|brain development;GO:0040008|regulation of growth;GO:0009791|post-embryonic development;GO:0019953|sexual reproduction;GO:0006979|response to oxidative stress	GO:0005576|extracellular region;GO:0031089|platelet dense granule lumen;GO:0016020|membrane			pristi,dd	1	selenium transport or responsible for extracellular antioxidant defense properties of selenium
OG0002581_pruned_1	pristi,dd,elev	pristi,elev	Hydroxysteroid 17-beta dehydrogenase 13;DHB11 dehydrogenase (Fragment);Hydroxysteroid 17-beta dehydrogenase 11	496682	HSD17B13	0.000211	Unduplicated	0.00890227	0.484345	Relaxation of selection along foreground branches	GO:0016229|steroid dehydrogenase activity;GO:0004745|NAD-retinol dehydrogenase activity;GO:0005515|protein binding;GO:0016616|oxidoreductase activity, acting on the CH-OH group of donors, NAD or NADP as acceptor	GO:0046889|positive regulation of lipid biosynthetic process;GO:0006710|androgen catabolic process;GO:0042572|retinol metabolic process;GO:0006629|lipid metabolic process	GO:0005811|lipid droplet;GO:0005783|endoplasmic reticulum;GO:0016020|membrane;GO:0005829|cytosol;GO:0005737|cytoplasm;GO:0012505|endomembrane system;GO:0043231|intracellular membrane-bounded organelle	NP		pristi,dd,elev	0
OG0002649_pruned	pristi	NA	Superoxide dismutase [Cu-Zn]	549006	SOD1	0.000496788	Unduplicated	0.322635	0.757582	Nonsignificant relaxation	GO:0004784|superoxide dismutase activity;GO:0005507|copper ion binding;GO:0030346|protein phosphatase 2B binding;GO:0051087|protein-folding chaperone binding;GO:0008270|zinc ion binding;GO:0031267|small GTPase binding;GO:0042802|identical protein binding	GO:0006801|superoxide metabolic process;GO:0071451|cellular response to superoxide;GO:0098869|cellular oxidant detoxification;GO:0051597|response to methylmercury;GO:0070050|neuron cellular homeostasis;GO:0009410|response to xenobiotic stimulus;GO:0010038|response to metal ion;GO:0045541|negative regulation of cholesterol biosynthetic process;GO:0050665|hydrogen peroxide biosynthetic process;GO:0…	GO:0032839|dendrite cytoplasm;GO:0043025|neuronal cell body;GO:0005829|cytosol;GO:0005777|peroxisome;GO:0005634|nucleus;GO:0005739|mitochondrion;GO:0031410|cytoplasmic vesicle;GO:0005615|extracellular space;GO:0032991|protein-containing complex;GO:0005886|plasma membrane;GO:0070013|intracellular organelle lumen;GO:0016020|membrane			pristi	1	Destroys radicals which are normally produced within the cells and which are toxic to biological systems.
OG0002715_pruned	pristi	pristi	RSSA protein (Fragment);40S ribosomal protein SA	394665	RPSA	7.5e-08	Unduplicated	0.0237023	40.5307	Intensification of selection along foreground branches	GO:0005055|laminin receptor activity;GO:0003735|structural constituent of ribosome;GO:0043236|laminin binding;GO:0001618|virus receptor activity;GO:0043022|ribosome binding;GO:0003723|RNA binding	GO:0007155|cell adhesion;GO:0006412|translation;GO:0000028|ribosomal small subunit assembly;GO:0046718|viral entry into host cell	GO:0015935|small ribosomal subunit;GO:0005634|nucleus;GO:0005886|plasma membrane;GO:0005737|cytoplasm;GO:0022627|cytosolic small ribosomal subunit;GO:0070062|extracellular exosome;GO:0070013|intracellular organelle lumen			pristi,dd	1	Natl Sci Rev. 2020 Jun pubmed gene genome Capra hircus (Tibetan goat)
OG0002884_pruned	pristi,dd	pristi	Occludin	548702	OCLN	0.000316173	Unduplicated	0.0063032	0.48028	Relaxation of selection along foreground branches	GO:0019904|protein domain specific binding;GO:0003746|translation elongation factor activity	GO:0070830|bicellular tight junction assembly;GO:1905605|positive regulation of blood-brain barrier permeability;GO:0046326|positive regulation of glucose import;GO:0001933|negative regulation of protein phosphorylation;GO:0010628|positive regulation of gene expression;GO:0010629|negative regulation of gene expression;GO:1902463|protein localization to cell leading edge;GO:0010592|positive regula…	GO:0005923|bicellular tight junction;GO:0016327|apicolateral plasma membrane;GO:0030139|endocytic vesicle;GO:0005765|lysosomal membrane;GO:0016324|apical plasma membrane;GO:0032991|protein-containing complex;GO:0031252|cell leading edge;GO:0016328|lateral plasma membrane;GO:0009986|cell surface		yes	pristi,dd,elev	0
OG0002941_pruned	pristi,elev	NA	Abhydrolase domain containing 15	100492072	ABHD15	0.000684912	Unduplicated	0.781049	0.935982	Nonsignificant relaxation	GO:0047372|acylglycerol lipase activity;GO:0034338|short-chain carboxylesterase activity	GO:0044255|cellular lipid metabolic process	GO:0016020|membrane	NP,SS		pristi,dd,elev	0
OG0002976_pruned_1	dd	NA	Phosphatidylethanolamine binding protein 1;Phosphatidylethanolamine-binding protein 1	100497751	pebp1.2	3.6e-06	Unduplicated	0.556452	0.721784	Nonsignificant relaxation	GO:0019901|protein kinase binding;GO:0004867|serine-type endopeptidase inhibitor activity;GO:0008289|lipid binding;GO:0033612|receptor serine/threonine kinase binding;GO:0005524|ATP binding;GO:0019210|kinase inhibitor activity;GO:0003723|RNA binding;GO:0004857|enzyme inhibitor activity;GO:0061135|endopeptidase regulator activity;GO:0019207|kinase regulator activity	GO:0043409|negative regulation of MAPK cascade;GO:0010466|negative regulation of peptidase activity;GO:0060409|positive regulation of acetylcholine metabolic process;GO:0043950|positive regulation of cAMP-mediated signaling;GO:0002026|regulation of the force of heart contraction;GO:0048240|sperm capacitation;GO:0045840|positive regulation of mitotic nuclear division;GO:0014070|response to organic…	GO:0043679|axon terminus;GO:0005615|extracellular space;GO:0005791|rough endoplasmic reticulum;GO:0008021|synaptic vesicle;GO:0043025|neuronal cell body;GO:0005741|mitochondrial outer membrane;GO:0009986|cell surface;GO:0045177|apical part of cell;GO:0043209|myelin sheath;GO:1903561|extracellular vesicle;GO:0005794|Golgi apparatus;GO:0005829|cytosol;GO:0005634|nucleus;GO:0005737|cytoplasm		yes	pristi,dd,elev	0
OG0003035_pruned_1	pristi,dd	dd	RBP protein (Fragment)	100496170	Rtbdn	5.7e-11	Unduplicated	0.00491048	5.45e-06	Relaxation of selection along foreground branches	GO:0015078|proton transmembrane transporter activity	GO:1902600|proton transmembrane transport	GO:0033180|proton-transporting V-type ATPase, V1 domain			pristi,dd	1	Mol Biol Evol. 2019 Feb 1 pubmed gene genome Ovis aries (Tibetan sheep)
OG0003230_pruned	dd	NA	Dyskerin pseudouridine synthase 1;Dyskeratosis congenita 1, dyskerin	100145077	DKC1	1.95e-06	Unduplicated	0.486615	1.08115	Nonsignificant intensification	GO:0009982|pseudouridine synthase activity;GO:0003723|RNA binding;GO:0003720|telomerase activity	GO:0001522|pseudouridine synthesis;GO:0006396|RNA processing;GO:0060216|definitive hemopoiesis;GO:0016072|rRNA metabolic process;GO:0042254|ribosome biogenesis;GO:0033979|box H/ACA RNA metabolic process;GO:0040031|snRNA modification;GO:0016556|mRNA modification;GO:0090669|telomerase RNA stabilization;GO:1904874|positive regulation of telomerase RNA localization to Cajal body;GO:0090670|RNA locali…	GO:0005654|nucleoplasm;GO:1990904|ribonucleoprotein complex;GO:0005730|nucleolus;GO:0140513|nuclear protein-containing complex;GO:1902494|catalytic complex;GO:0016020|membrane;GO:0001650|fibrillar center		yes	pristi,dd	0
OG0003235_pruned	pristi	pristi	Nectin cell adhesion molecule 2;Nectin-2	448156	NECTIN2	0.0119847	Unduplicated	0.000431995	0.431094	Relaxation of selection along foreground branches	GO:0001618|virus receptor activity;GO:0045503|dynein light chain binding;GO:0050839|cell adhesion molecule binding	GO:0007157|heterophilic cell-cell adhesion via plasma membrane cell adhesion molecules;GO:0007156|homophilic cell adhesion via plasma membrane adhesion molecules;GO:0060370|susceptibility to T cell mediated cytotoxicity;GO:0042271|susceptibility to natural killer cell mediated cytotoxicity;GO:0002860|positive regulation of natural killer cell mediated cytotoxicity directed against tumor cell targ…	GO:0016020|membrane;GO:0005912|adherens junction;GO:0009986|cell surface;GO:0071944|cell periphery			pristi,dd,elev	1	Natl Sci Rev. 2020 Jun pubmed gene genome Sus scrofa (Tibetan pig)
OG0003518_pruned_1	pristi,dd	pristi,dd	EF-hand domain family member D1;EF-hand domain family member D2	394919	EFHD1	7.36e-13	Unduplicated	0.0148961	0.380155	Relaxation of selection along foreground branches	GO:0005509|calcium ion binding;GO:0140299|small molecule sensor activity;GO:0045296|cadherin binding	GO:1900069|regulation of cellular hyperosmotic salinity response;GO:0031175|neuron projection development	GO:0005743|mitochondrial inner membrane;GO:0045121|membrane raft			pristi,dd	1	Acts as a calcium sensor for mitochondrial flash (mitoflash) activation, an event characterized by stochastic bursts of superoxide production1. May play a role in neuronal differentiation (By similarity).
OG0004097_pruned_1	pristi,dd	NA	Insulin-like growth factor II;Insulin like growth factor 2	100134992	IGF2	2.28e-07	Unduplicated	0.633552	1.2028	Nonsignificant intensification	GO:0005179|hormone activity;GO:0008083|growth factor activity;GO:0005159|insulin-like growth factor receptor binding;GO:0005178|integrin binding;GO:0043539|protein serine/threonine kinase activator activity;GO:0030297|transmembrane receptor protein tyrosine kinase activator activity;GO:0005158|insulin receptor binding;GO:0046935|1-phosphatidylinositol-3-kinase regulator activity	GO:0001503|ossification;GO:0007165|signal transduction;GO:0031101|fin regeneration;GO:0048568|embryonic organ development;GO:0043009|chordate embryonic development;GO:0048793|pronephros development;GO:0002040|sprouting angiogenesis;GO:0061053|somite development;GO:0035282|segmentation;GO:0060322|head development;GO:0009952|anterior/posterior pattern specification;GO:0007417|central nervous system…	GO:0005615|extracellular space;GO:0016020|membrane;GO:0031093|platelet alpha granule lumen;GO:0035867|alphav-beta3 integrin-IGF-1-IGF1R complex;GO:0070382|exocytic vesicle;GO:0036454|growth factor complex		yes	pristi,dd,elev	1	The insulin-like growth factors possess growth-promoting activity (By similarity). Major fetal growth hormone in mammals. Plays a key role in regulating fetoplacental development. IGF2 is influenced by placental lactogen. Also involved in tissue differentiation. In adults, involved in glucose metabolism in adipose tissue, skeletal muscle and liver (Probable). Acts as a ligand for integrin which i…
OG0004097_pruned_2	pristi,dd,elev	NA	Insulin-like growth factor I	100486334	IGF1	6.21e-07	Unduplicated	0.277013	0.668674	Nonsignificant intensification	GO:0005179|hormone activity;GO:0008083|growth factor activity;GO:0005159|insulin-like growth factor receptor binding;GO:0005178|integrin binding;GO:0043539|protein serine/threonine kinase activator activity;GO:0030297|transmembrane receptor protein tyrosine kinase activator activity;GO:0005158|insulin receptor binding;GO:0046935|1-phosphatidylinositol-3-kinase regulator activity	GO:0001503|ossification;GO:0007165|signal transduction;GO:0031101|fin regeneration;GO:0048568|embryonic organ development;GO:0043009|chordate embryonic development;GO:0048793|pronephros development;GO:0002040|sprouting angiogenesis;GO:0061053|somite development;GO:0035282|segmentation;GO:0060322|head development;GO:0009952|anterior/posterior pattern specification;GO:0007417|central nervous system…	GO:0005615|extracellular space;GO:0016020|membrane;GO:0031093|platelet alpha granule lumen;GO:0035867|alphav-beta3 integrin-IGF-1-IGF1R complex;GO:0070382|exocytic vesicle;GO:0036454|growth factor complex			pristi,dd,elev	1	Binds to the alpha subunit of IGF1R, leading to the activation of the intrinsic tyrosine kinase activity which autophosphorylates tyrosine residues in the beta subunit thus initiatiating a cascade of down-stream signaling events leading to activation of the PI3K-AKT/PKB and the Ras-MAPK pathways
OG0004518_pruned	pristi	NA	ATP synthase F1 subunit delta	549270	ATP5F1D	1.34e-05	Unduplicated	0.0742214	15.7965	Nonsignificant intensification	GO:0046933|proton-transporting ATP synthase activity, rotational mechanism;GO:0044877|protein-containing complex binding;GO:0016887|ATP hydrolysis activity	GO:0015986|proton motive force-driven ATP synthesis;GO:0006811|monoatomic ion transport;GO:0033615|mitochondrial proton-transporting ATP synthase complex assembly;GO:0006119|oxidative phosphorylation;GO:0098662|inorganic cation transmembrane transport;GO:1904638|response to resveratrol	GO:0045261|proton-transporting ATP synthase complex, catalytic core F(1);GO:0005743|mitochondrial inner membrane;GO:0098798|mitochondrial protein-containing complex			pristi,dd	1	Mitochondrial membrane ATP synthase (F(1)F(0) ATP synthase or Complex V) produces ATP from ADP in the presence of a proton gradient across the membrane which is generated by electron transport complexes of the respiratory chain. F-type ATPases consist of two structural domains, F(1) - containing the extramembraneous catalytic core, and F(0) - containing the membrane proton channel, linked togethe…
OG0004886_pruned	dd	NA	Mitochondrial ribosomal protein L58	100170604	MRPL58	0.0337988	Unduplicated	0.329624	0.731571	Nonsignificant relaxation	GO:0003747|translation release factor activity;GO:0004045|aminoacyl-tRNA hydrolase activity	GO:0006415|translational termination;GO:0032543|mitochondrial translation	GO:0005739|mitochondrion;GO:0000315|organellar large ribosomal subunit;GO:0005654|nucleoplasm;GO:0005886|plasma membrane		yes	pristi,dd	1
OG0004902_pruned	pristi,dd	NA	Ig-like domain-containing protein;Ig-like domain-containing protein (Fragment)	NA		0.000604465	Unduplicated	0.563375	0.497946	Nonsignificant relaxation						pristi,dd	0
OG0005504_pruned	pristi	NA	Proteasome 26S subunit, ATPase 1	733980	PSMC1	0.019313	Unduplicated	0.336999	0.719434	Nonsignificant relaxation	GO:0036402|proteasome-activating activity;GO:0016887|ATP hydrolysis activity;GO:0005524|ATP binding;GO:0008233|peptidase activity;GO:0017025|TBP-class protein binding;GO:0003723|RNA binding	GO:1901800|positive regulation of proteasomal protein catabolic process;GO:0030163|protein catabolic process;GO:1901215|negative regulation of neuron death;GO:0006508|proteolysis;GO:0043632|modification-dependent macromolecule catabolic process	GO:0000502|proteasome complex;GO:0005737|cytoplasm;GO:0005654|nucleoplasm;GO:0031090|organelle membrane			pristi,dd	1	Natl Sci Rev. 2020 Jun pubmed gene genome Sus scrofa (Tibetan pig)
OG0005520_pruned	pristi,dd,elev	pristi,elev	RWD domain containing 4	493313	RWDD4	0.00414476	Unduplicated	0.0202301	0.159363	Relaxation of selection along foreground branches		GO:1900745|positive regulation of p38MAPK cascade	GO:0016020|membrane			pristi,dd,elev	1	https://www.ncbi.nlm.nih.gov/pmc/articles/PMC5589692/
OG0006129_pruned	dd	NA	ETHE1 persulfide dioxygenase	448221	ETHE1	0.00186514	Unduplicated	0.261216	0.695635	Nonsignificant relaxation	GO:0050313|sulfur dioxygenase activity;GO:0004416|hydroxyacylglutathione hydrolase activity;GO:0042802|identical protein binding;GO:0004252|serine-type endopeptidase activity;GO:0005506|iron ion binding	GO:0006749|glutathione metabolic process;GO:0070813|hydrogen sulfide metabolic process;GO:0006508|proteolysis	GO:0005654|nucleoplasm;GO:0005739|mitochondrion;GO:0016020|membrane		yes	pristi,dd,elev	0
OG0006336_pruned	pristi	NA	Eukaryotic translation initiation factor 3 subunit K	548352	EIF3K	4.65e-08	Unduplicated	0.42502	2.41257	Nonsignificant intensification	GO:0043022|ribosome binding;GO:0003743|translation initiation factor activity;GO:0003723|RNA binding	GO:0006446|regulation of translational initiation;GO:0001732|formation of cytoplasmic translation initiation complex	GO:0016282|eukaryotic 43S preinitiation complex;GO:0033290|eukaryotic 48S preinitiation complex;GO:0005852|eukaryotic translation initiation factor 3 complex;GO:0005634|nucleus;GO:0005829|cytosol			pristi,dd	0
OG0006398_pruned	pristi,dd,elev	dd	Dolichyl-diphosphooligosaccharide--protein glycosyltransferase subunit DAD1;Dolichyl-diphosphooligosaccharide--protein glycosyltransferase subunit DAD1 (Fragment)	549694	DAD1	0.000149282	Unduplicated	0.0125761	4.7176	Intensification of selection along foreground branches	GO:0008047|enzyme activator activity;GO:0016740|transferase activity	GO:0006486|protein glycosylation;GO:0001824|blastocyst development;GO:0031647|regulation of protein stability;GO:0043066|negative regulation of apoptotic process;GO:0006915|apoptotic process;GO:0007584|response to nutrient;GO:0009410|response to xenobiotic stimulus	GO:0008250|oligosaccharyltransferase complex			pristi,dd,elev	1	Subunit of the oligosaccharyl transferase (OST) complex that catalyzes the initial transfer of a defined glycan (Glc(3)Man(9)GlcNAc(2) in eukaryotes) from the lipid carrier dolichol-pyrophosphate to an asparagine residue within an Asn-X-Ser/Thr consensus motif in nascent polypeptide chains, the first step in protein N-glycosylation. N-glycosylation occurs cotranslationally and the complex associa…
OG0006698_pruned	pristi,elev	pristi,elev	Transmembrane protein 205	733568	TMEM205	9.02e-10	Unduplicated	0.00179264	0.414734	Relaxation of selection along foreground branches			GO:0016020|membrane			pristi,dd,elev	1	In cancer cells, plays a role in resistance to the chemotherapeutic agent cisplatin.
OG0006864_pruned	pristi,elev	elev	NADH dehydrogenase [ubiquinone] 1 beta subcomplex subunit 4	549790	NDUFB4	0.000185835	Unduplicated	0.0310987	0.18967	Relaxation of selection along foreground branches	GO:0008137|NADH dehydrogenase (ubiquinone) activity	GO:0032981|mitochondrial respiratory chain complex I assembly;GO:0006979|response to oxidative stress;GO:0042776|proton motive force-driven mitochondrial ATP synthesis;GO:0006120|mitochondrial electron transport, NADH to ubiquinone	GO:0005743|mitochondrial inner membrane;GO:0045271|respiratory chain complex I;GO:0098798|mitochondrial protein-containing complex;GO:0005654|nucleoplasm			pristi,dd,elev	1	Accessory subunit of the mitochondrial membrane respiratory chain NADH dehydrogenase (Complex I), that is believed not to be involved in catalysis. Complex I functions in the transfer of electrons from NADH to the respiratory chain. The immediate electron acceptor for the enzyme is believed to be ubiquinone.
OG0006869_pruned	pristi,elev	elev	Junctional adhesion molecule A	493384	F11R	0.000407906	Unduplicated	0.0200647	0.518154	Relaxation of selection along foreground branches	GO:0005178|integrin binding;GO:0030165|PDZ domain binding;GO:0042803|protein homodimerization activity;GO:0001618|virus receptor activity;GO:0045296|cadherin binding	GO:0007155|cell adhesion;GO:0045123|cellular extravasation;GO:0097241|hematopoietic stem cell migration to bone marrow;GO:2000403|positive regulation of lymphocyte migration;GO:2000026|regulation of multicellular organismal development;GO:0030155|regulation of cell adhesion;GO:0031645|negative regulation of nervous system process;GO:1902396|protein localization to bicellular tight junction;GO:004…	GO:0070160|tight junction;GO:0043296|apical junction complex;GO:0005886|plasma membrane;GO:0044291|cell-cell contact zone;GO:0098636|protein complex involved in cell adhesion;GO:0009986|cell surface;GO:0030424|axon;GO:0036477|somatodendritic compartment;GO:0036057|slit diaphragm;GO:0031410|cytoplasmic vesicle;GO:0005923|bicellular tight junction;GO:0032991|protein-containing complex;GO:0070062|ex…	SS		pristi,dd,elev	0
OG0006892_pruned	dd	NA	HIRA-interacting protein 3 isoform X2;Histone chaperone domain-containing protein;HIRA interacting protein 3;HIRA-interacting protein 3	100135124	HIRIP3	4.31e-06	Unduplicated	0.0722203	0.567668	Nonsignificant relaxation	GO:0003677|DNA binding		GO:0005634|nucleus;GO:0070013|intracellular organelle lumen;GO:0043232|intracellular non-membrane-bounded organelle;GO:0016020|membrane		yes	pristi,dd	0
OG0006912_pruned	pristi,elev	NA	SELS protein (Fragment);Selenoprotein S	496967	SELENOS	0.020221	Unduplicated	0.774984	0.775615	Nonsignificant relaxation	GO:1990381|ubiquitin-specific protease binding;GO:0051117|ATPase binding;GO:0016209|antioxidant activity	GO:0006886|intracellular protein transport;GO:0002865|negative regulation of acute inflammatory response to antigenic stimulus;GO:2000110|negative regulation of macrophage apoptotic process;GO:0051771|negative regulation of nitric-oxide synthase biosynthetic process;GO:1903513|endoplasmic reticulum to cytosol transport;GO:0006983|ER overload response;GO:1902236|negative regulation of endoplasmic …	GO:0005789|endoplasmic reticulum membrane;GO:0034362|low-density lipoprotein particle;GO:0034361|very-low-density lipoprotein particle;GO:0005881|cytoplasmic microtubule;GO:0140534|endoplasmic reticulum protein-containing complex;GO:0098796|membrane protein complex;GO:1990904|ribonucleoprotein complex			pristi,elev	0
OG0006967_pruned	pristi	NA	NADH dehydrogenase [ubiquinone] 1 beta subcomplex subunit 10	550004	NDUFB10	4.82e-11	Unduplicated	0.753687	0.933233	Nonsignificant relaxation		GO:0032981|mitochondrial respiratory chain complex I assembly;GO:0042776|proton motive force-driven mitochondrial ATP synthesis	GO:0070469|respirasome;GO:0005743|mitochondrial inner membrane;GO:0030964|NADH dehydrogenase complex;GO:0098798|mitochondrial protein-containing complex;GO:1902495|transmembrane transporter complex			pristi,dd	0
OG0006978_pruned	pristi,dd,elev	dd	Putative oxidoreductase YteT	NA		4.89e-10	Unduplicated	0.0105376	0.564396	Relaxation of selection along foreground branches	GO:0016491|oxidoreductase activity;GO:0000166|nucleotide binding			NP		pristi,dd,elev	1
OG0007193_pruned	pristi,elev	pristi	NADH dehydrogenase [ubiquinone] 1 alpha subcomplex subunit 2	100124807	NDUFA2	2.9e-05	Unduplicated	0.000394038	0	Relaxation of selection along foreground branches	GO:0008137|NADH dehydrogenase (ubiquinone) activity	GO:0032981|mitochondrial respiratory chain complex I assembly;GO:0001835|blastocyst hatching;GO:0042776|proton motive force-driven mitochondrial ATP synthesis;GO:0006120|mitochondrial electron transport, NADH to ubiquinone	GO:0070469|respirasome;GO:0005743|mitochondrial inner membrane;GO:0030964|NADH dehydrogenase complex;GO:0098798|mitochondrial protein-containing complex;GO:1902495|transmembrane transporter complex			pristi,dd,elev	0
OG0007303_pruned	pristi,dd	pristi,dd	CCHC-type zinc finger nucleic acid binding protein	448166	CNBP	1.34e-05	Unduplicated	7.49e-06	0.445591	Relaxation of selection along foreground branches	GO:0008270|zinc ion binding;GO:003676|nucleic acid binding	GO:0071919|G-quadruplex DNA formation;GO:0000122|negative regulation of transcription by RNA polymerase II;GO:0008284| positive regulation of cell population proliferation	GO:0005829|cytosol;GO:0005783|endoplasmic reticulum;GO:005634|nucleus			pristi,dd	1	Single-stranded DNA-binding protein that preferentially binds to the sterol regulatory element (SRE) sequence 5'-GTGCGGTG-3', and thereby mediates transcriptional repression1. Has a role as transactivator of the Myc promoter (By similarity). Binds single-stranded RNA in a sequence-specific manner (By similarity). Isoform 1 Isoform 2 Isoform 4 Isoform 5 Isoform 6 Isoform 8
OG0007350_pruned	dd	NA	ADP-ribosylation factor-like protein 6-interacting protein 4	100135728	ARL6IP4	0.00524246	Unduplicated	0.0546097	0.707916	Nonsignificant relaxation	GO:0031418|L-ascorbic acid binding;GO:0051213|dioxygenase activity;GO:0016705|oxidoreductase activity, acting on paired donors, with incorporation or reduction of molecular oxygen;GO:0005506|iron ion binding;GO:0042802|identical protein binding;GO:0030527|structural constituent of chromatin;GO:0003677|DNA binding	GO:0008380|RNA splicing;GO:0006397|mRNA processing;GO:0006334|nucleosome assembly	GO:0016607|nuclear speck;GO:0005730|nucleolus;GO:0000786|nucleosome		yes	pristi,dd,elev	0
OG0007366_pruned	pristi,dd,elev	elev	p53 and DNA damage-regulated protein 1	548364	PDRG1	9.02e-10	Unduplicated	0.0259781	0.618191	Relaxation of selection along foreground branches	GO:0051082|unfolded protein binding;GO:0003924|GTPase activity;GO:0005525|GTP binding	GO:0006457|protein folding;GO:0050821|protein stabilization	GO:0016272|prefoldin complex;GO:0005737|cytoplasm;GO:0101031|protein folding chaperone complex			pristi,dd,elev	0
OG0007437_pruned	pristi,dd	NA	NADH dehydrogenase [ubiquinone] 1 beta subcomplex subunit 2, mitochondrial;NADH dehydrogenase [ubiquinone] 1 beta subcomplex subunit 2, mitochondrial (Fragment)	100127720	NDUFB2	2.65e-05	Unduplicated	0.884995	0.722353	Nonsignificant relaxation	GO:0008137|NADH dehydrogenase (ubiquinone) activity	GO:0032981|mitochondrial respiratory chain complex I assembly;GO:0042776|proton motive force-driven mitochondrial ATP synthesis;GO:0006120|mitochondrial electron transport, NADH to ubiquinone	GO:0005747|mitochondrial respiratory chain complex I			pristi,dd	1	Natl Sci Rev. 2020 Jun pubmed gene genome Canis lupus familiaris (Tibetan dog)
OG0007587_pruned	pristi	pristi	Serine/threonine/tyrosine-interacting protein isoform X1;Serine/threonine/tyrosine interacting protein;Serine/threonine/tyrosine-interacting protein isoform X2	100216269	STYX	0.00209368	Unduplicated	0.00584475	0.251208	Relaxation of selection along foreground branches	GO:0008138|protein tyrosine/serine/threonine phosphatase activity;GO:1990444|F-box domain binding;GO:0001691|pseudophosphatase activity	GO:0006470|protein dephosphorylation;GO:0062025|regulation of SCF-dependent proteasomal ubiquitin-dependent protein catabolic process;GO:0045204|MAPK export from nucleus;GO:0032435|negative regulation of proteasomal ubiquitin-dependent protein catabolic process;GO:0032091|negative regulation of protein binding;GO:0070372|regulation of ERK1 and ERK2 cascade;GO:0007283|spermatogenesis	GO:0005654|nucleoplasm;GO:0005737|cytoplasm;GO:0016020|membrane			pristi,dd,elev	0
OG0007670_pruned	dd	NA	Succinate dehydrogenase cytochrome b560 subunit, mitochondrial	496650	SDHC	1.91e-05	Unduplicated	0.617084	0.864597	Nonsignificant relaxation	GO:0000104|succinate dehydrogenase activity;GO:0009055|electron transfer activity;GO:0046872|metal ion binding;GO:0020037|heme binding;GO:0005515|protein binding	GO:0006099|tricarboxylic acid cycle;GO:0022900|electron transport chain;GO:0006119|oxidative phosphorylation	GO:0045281|succinate dehydrogenase complex;GO:0045283|fumarate reductase complex;GO:0005739|mitochondrion;GO:0019866|organelle inner membrane;GO:0005746|mitochondrial respirasome;GO:0098800|inner mitochondrial membrane protein complex		yes	pristi,dd,elev	0
OG0007752_pruned	pristi	pristi	Cellular repressor of E1A stimulated genes 1	734028	CREG1	0.0177756	Unduplicated	0.000967447	0.133351	Relaxation of selection along foreground branches		GO:0007042|lysosomal lumen acidification;GO:0006914|autophagy;GO:0006897|endocytosis;GO:0006355|regulation of DNA-templated transcription	GO:0005615|extracellular space;GO:0005764|lysosome;GO:0005667|transcription regulator complex;GO:0005768|endosome;GO:0016020|membrane			pristi,dd,elev	1
OG0007765_pruned	pristi,elev	pristi,elev	Janus kinase and microtubule-interacting protein 3;SLX9 ribosome biogenesis factor	100127600	SLX9	7.65e-13	Unduplicated	0.0112195	0.444603	Relaxation of selection along foreground branches	GO:0016301|kinase activity	GO:0000462|maturation of SSU-rRNA from tricistronic rRNA transcript (SSU-rRNA, 5.8S rRNA, LSU-rRNA);GO:0016310|phosphorylation	GO:0030688|preribosome, small subunit precursor;GO:0030686|90S preribosome;GO:0005730|nucleolus			pristi,dd,elev	0
OG0007912_pruned	pristi,dd,elev	pristi,dd,elev	Apolipoprotein M	100037868	APOM	3.06e-09	Unduplicated	0.0269715	0.617655	Relaxation of selection along foreground branches	GO:0005319|lipid transporter activity;GO:0005543|phospholipid binding;GO:0016209|antioxidant activity	GO:0034444|regulation of plasma lipoprotein oxidation;GO:0034384|high-density lipoprotein particle clearance;GO:0034380|high-density lipoprotein particle assembly;GO:0034375|high-density lipoprotein particle remodeling;GO:0043691|reverse cholesterol transport;GO:0033344|cholesterol efflux;GO:0051241|negative regulation of multicellular organismal process;GO:0042157|lipoprotein metabolic process;G…	GO:0005576|extracellular region;GO:1990777|lipoprotein particle	NP		pristi,dd,elev	0
OG0007965_pruned	dd	dd	Mitochondrial ribosomal protein S33;Mitochondrial ribosomal protein S33 (Fragment)	100379725	MRPS33	0.00155314	Unduplicated	0.00109074	0.0547311	Relaxation of selection along foreground branches			GO:0005739|mitochondrion;GO:1990904|ribonucleoprotein complex;GO:0005840|ribosome;GO:0016020|membrane		yes	pristi,dd,elev	0
OG0008016_pruned	pristi,dd,elev	dd	Huntingtin interacting protein K;HYPK protein (Fragment)	100145587	HYPK	9.19e-11	Unduplicated	0.0459819	0.578307	Relaxation of selection along foreground branches	GO:0044183|protein folding chaperone	GO:0050821|protein stabilization;GO:0043066|negative regulation of apoptotic process;GO:0006457|protein folding	GO:0005654|nucleoplasm;GO:0015630|microtubule cytoskeleton;GO:0032991|protein-containing complex;GO:0005737|cytoplasm			pristi,dd,elev	1	Component of several N-terminal acetyltransferase complexes3. Inhibits the N-terminal acetylation activity of the N-terminal acetyltransferase NAA10-NAA15 complex (also called the NatA complex)2. Has chaperone-like activity preventing polyglutamine (polyQ) aggregation of HTT in neuronal cells probably while associated with the NatA complex2. May play a role in the NatA complex-mediated N-terminal…
OG0008019_pruned	pristi	NA	Ragulator complex protein LAMTOR1	394922	LAMTOR1	0.0368933	Unduplicated	0.658921	0.901219	Nonsignificant relaxation	GO:0005085|guanyl-nucleotide exchange factor activity;GO:0060090|molecular adaptor activity;GO:0051020|GTPase binding	GO:0001919|regulation of receptor recycling;GO:0007040|lysosome organization;GO:0042632|cholesterol homeostasis;GO:0071230|cellular response to amino acid stimulus;GO:0032008|positive regulation of TOR signaling;GO:0043410|positive regulation of MAPK cascade;GO:0016197|endosomal transport;GO:0060620|regulation of cholesterol import;GO:0010874|regulation of cholesterol efflux;GO:0032418|lysosome l…	GO:0071986|Ragulator complex;GO:0031902|late endosome membrane;GO:0045121|membrane raft;GO:0005765|lysosomal membrane;GO:0005886|plasma membrane;GO:0005680|anaphase-promoting complex;GO:0101003|ficolin-1-rich granule membrane;GO:0035579|specific granule membrane;GO:0005766|primary lysosome;GO:0070062|extracellular exosome			pristi,dd	0
OG0008033_pruned	dd	NA	MICOS complex subunit	100216278	APOOL	1.29e-05	Unduplicated	0.257385	0.74631	Nonsignificant relaxation	GO:0016301|kinase activity	GO:0042407|cristae formation;GO:0009966|regulation of signal transduction;GO:0016310|phosphorylation	GO:0061617|MICOS complex		yes	pristi,dd,elev	1	Component of the MICOS complex, a large protein complex of the mitochondrial inner membrane that plays crucial roles in the maintenance of crista junctions, inner membrane architecture, and formation of contact sites to the outer membrane. Specifically binds to cardiolipin (in vitro) but not to the precursor lipid phosphatidylglycerol. Plays a crucial role in crista junction formation and mitocho…
OG0008103_pruned	pristi	NA	Leucine rich repeat containing 58b;Leucine rich repeat containing 58;Leucine-rich repeat-containing protein 58-like	100328949	LRRC58	0.00117465	Unduplicated	0.529505	0.781626	Nonsignificant relaxation	GO:0005509|calcium ion binding		GO:0016020|membrane			pristi,dd,elev	0
OG0008105_pruned	pristi,dd,elev	NA	3-hydroxyanthranilate 3,4-dioxygenase	448761	HAAO	2.48e-06	Unduplicated	0.254315	0.17266	Nonsignificant relaxation	GO:0000334|3-hydroxyanthranilate 3,4-dioxygenase activity;GO:0008198|ferrous iron binding;GO:0005506|iron ion binding	GO:0019363|pyridine nucleotide biosynthetic process;GO:0043420|anthranilate metabolic process;GO:0019805|quinolinate biosynthetic process;GO:0006569|tryptophan catabolic process;GO:0019674|NAD metabolic process;GO:0006164|purine nucleotide biosynthetic process;GO:0010043|response to zinc ion;GO:0070050|neuron cellular homeostasis;GO:0046686|response to cadmium ion	GO:0005737|cytoplasm			pristi,dd,elev	0
OG0008369_pruned	pristi	pristi	All-trans retinoic acid induced differentiation factor;ARAID factor (Fragment)	496775	ATRAID	0.0420611	Unduplicated	0.00140149	0.192437	Relaxation of selection along foreground branches	GO:0042910|xenobiotic transmembrane transporter activity	GO:0048856|anatomical structure development;GO:0045669|positive regulation of osteoblast differentiation;GO:0033689|negative regulation of osteoblast proliferation;GO:0030501|positive regulation of bone mineralization;GO:0042177|negative regulation of protein catabolic process;GO:0006855|xenobiotic transmembrane transport;GO:0010468|regulation of gene expression;GO:0030154|cell differentiation	GO:0016020|membrane;GO:0048471|perinuclear region of cytoplasm;GO:0005764|lysosome;GO:0005635|nuclear envelope;GO:0071944|cell periphery			pristi,elev	0
OG0008553_pruned	pristi	NA	Prothymosin alpha	549277	PTMA	0.00472291	Unduplicated	0.531366	0.770813	Nonsignificant relaxation	GO:0042393|histone binding;GO:0140297|DNA-binding transcription factor binding	GO:0043066|negative regulation of apoptotic process;GO:0045944|positive regulation of transcription by RNA polymerase II;GO:0009966|regulation of signal transduction;GO:0006915|apoptotic process	GO:0005634|nucleus;GO:0005829|cytosol;GO:0070013|intracellular organelle lumen;GO:0062023|collagen-containing extracellular matrix;GO:0005886|plasma membrane			pristi	0
OG0008671_pruned	elev	NA	4a-hydroxytetrahydrobiopterin dehydratase	100489519	PCBD2	0.0226788	Unduplicated	0.381589	0.782322	Nonsignificant relaxation	GO:0008124|4-alpha-hydroxytetrahydrobiopterin dehydratase activity;GO:0004505|phenylalanine 4-monooxygenase activity;GO:0042802|identical protein binding	GO:0006729|tetrahydrobiopterin biosynthetic process;GO:0019293|tyrosine biosynthetic process, by oxidation of phenylalanine;GO:0045893|positive regulation of DNA-templated transcription	GO:0005634|nucleus;GO:0005739|mitochondrion			pristi,dd,elev	1	Natl Sci Rev. 2020 Jun pubmed gene genome Ovis aries (Tibetan sheep)
OG0008831_pruned	dd	dd	Coxsackievirus and adenovirus receptor homolog	496497	CXADR	0.000200944	Unduplicated	0.00696688	0.633033	Relaxation of selection along foreground branches			GO:0016020|membrane		yes	pristi,dd,elev	0
OG0008950_pruned	pristi,dd,elev	pristi,dd	Complement C8 gamma chain	100038157	C8G	2.29e-05	Unduplicated	7.99e-05	0.108512	Relaxation of selection along foreground branches	GO:0001848|complement binding;GO:0044877|protein-containing complex binding;GO:0019841|retinol binding	GO:0006956|complement activation;GO:0002455|humoral immune response mediated by circulating immunoglobulin;GO:0031640|killing of cells of another organism;GO:0045087|innate immune response	GO:0005579|membrane attack complex;GO:0005576|extracellular region	NP		pristi,dd,elev	0
OG0009096_pruned	pristi	NA	NADH dehydrogenase [ubiquinone] iron-sulfur protein 5 (Fragment);NADH dehydrogenase [ubiquinone] iron-sulfur protein 5	549928	NDUFS5	2.74e-05	Unduplicated	0.25779	0	Nonsignificant relaxation	GO:0008137|NADH dehydrogenase (ubiquinone) activity;GO:0005515|protein binding	GO:0032981|mitochondrial respiratory chain complex I assembly;GO:0042776|proton motive force-driven mitochondrial ATP synthesis;GO:0006120|mitochondrial electron transport, NADH to ubiquinone	GO:0070469|respirasome;GO:0005743|mitochondrial inner membrane;GO:0030964|NADH dehydrogenase complex;GO:0098798|mitochondrial protein-containing complex;GO:1902495|transmembrane transporter complex;GO:0005758|mitochondrial intermembrane space;GO:0005634|nucleus			pristi,dd	1	Accessory subunit of the mitochondrial membrane respiratory chain NADH dehydrogenase (Complex I), that is believed not to be involved in catalysis. Complex I functions in the transfer of electrons from NADH to the respiratory chain. The immediate electron acceptor for the enzyme is believed to be ubiquinone.
OG0009336_pruned	pristi	NA	Male-enhanced antigen 1	100144996	MEA1	2.2e-07	Unduplicated	0.116464	0.413457	Nonsignificant relaxation		GO:0007283|spermatogenesis;GO:0030154|cell differentiation	GO:0005737|cytoplasm			pristi,dd,	1	hummingbirds
OG0009700_pruned	pristi,elev	elev	Biogenesis of lysosome-related organelles complex 1 subunit 3	100380098	BLOC1S3	3.8e-05	Unduplicated	0.000608499	0.0309	Relaxation of selection along foreground branches			GO:0031083|BLOC-1 complex;GO:0005737|cytoplasm			pristi,dd,elev	1
OG0010328_pruned	pristi,elev	NA	G0/G1 switch protein 2	100380189	G0S2	3.78e-06	Unduplicated	0.757807	0.857199	Nonsignificant relaxation		GO:2001238|positive regulation of extrinsic apoptotic signaling pathway;GO:0120162|positive regulation of cold-induced thermogenesis;GO:0097191|extrinsic apoptotic signaling pathway	GO:0005739|mitochondrion;GO:0016020|membrane			pristi,dd,elev	0
OG0010495_pruned	dd	dd	Organic solute transporter subunit beta;Organic Solute transporter subunit beta	100487516	SLC51B	0.00129684	Unduplicated	6.81e-06	0.093974	Relaxation of selection along foreground branches	GO:0046982|protein heterodimerization activity;GO:0022857|transmembrane transporter activity	GO:0015721|bile acid and bile salt transport;GO:0055085|transmembrane transport	GO:0005886|plasma membrane		yes	pristi,dd,elev	0
OG0010902_pruned	pristi,dd	pristi,dd	apolipoprotein A1	448709	Apoa1	1.33e-12	Unduplicated	0.000198418	23.0923	Intensification of selection along foreground branches						pristi,dd	0
genes from hypoxiadb file on coombs but not in online database:
ANXA5
ATP5F1D
ATRAID
BLOC1S3
C3
CANX
CBS
COX4I1
CREG1
DAD1
ERGIC2
F9
FXR1
GOT2
HAAO
HAVCR1
HYPK
IGF1
LAMP2
LRRC58
MBL2
MEA1
NDUFB2
NDUFB4
NECTIN2
PCBD2
PRDX5
PSMC1
RPN2
RPSA
RTBDN
RWDD4
SAR1A
SIDT2
SNIP1
SOD1

## Sheet: Table S5
Table S5. Pristimantis single-copy results and Annotations
Orthogroup	foregroundpositive	foregroundtested	busted_adj_pvalue	forerates	backrates	X2LnL	codeml_pvalue	codeml_adj_pvalue	relax_pValue	kValue	shortDescription	branches_selected	pfams	GO TERMS	IPRs
OG0000061_pruned	1	4	6.47e-13	0:0.421034476551007 0:0.410111006613669 945.608868247229:0.168854516835325	0.0412010797750235:0.783630302601092 0.903531497441678:0.21221619394261 12.8685496145311:0.00415350345629769	48	4.26e-12	1.88e-10	6.03e-08	21.0266	Intensification of selection along foreground branches	Pristimantis_sp1	PF00685|Sulfotransferase domain	GO:0008146|sulfotransferase activity	IPR000863|Domain Sulfotransferase domain
OG0007303_pruned	1	6	1.34e-05	0:0.480619753259911 0.0548167217136893:0.438037531766408 119.379952218368:0.0813427149736811	0.00177492705587402:0.751550276670916 0.00847281600617856:0.234009525679263 11.680829149005:0.0144401976498211	64.56	9.36e-16	9.93e-14	7.49e-06	0.445591	Relaxation of selection along foreground branches	Pristimantis_sp3	PF00098|Zinc knuckle	GO:0008270|zinc ion binding ;GO:0003676|nucleic acid binding	IPR001878|Domain Zinc finger, CCHC-type
OG0008950_pruned	1	6	2.29e-05	0:0.646558036409052 1:0.27541594153717 40.746705184821:0.0780260220537772	0:0.361135351586025 0.328576613780766:0.624291670394945 11.2806274415502:0.0145729780190298	25.96	3.49e-07	6.16e-06	7.99e-05	0.108512	Relaxation of selection along foreground branches	Pristimantis_orestes	PF00061|Lipocalin / cytosolic fatty-acid binding protein family	NA	IPR000566|Domain Lipocalin/cytosolic fatty-acid binding domain
OG0002329_pruned_2	1	2	0.00175427	0:0.441605820594444 0:0.445095308803746 18.217657583292:0.11329887060181	0.00435014814213078:0.837555490896275 0.0164288746240744:0.155874255918599 3.68991674632303:0.00657025318512548	23.92	1e-06	1.57e-05	0.000109214	0.452196	Relaxation of selection along foreground branches	Pristimantis_sp5	PF00179|Ubiquitin-conjugating enzyme	NA	IPR000608|Domain Ubiquitin-conjugating enzyme E2
OG0000148_pruned	1	5	2.83e-09	0.30159556357248:0.893717048214316 0.302365879928065:0.0801612518394244 527.421117588016:0.0261216999462592	0.0114919185585637:0.607560569026154 0.314816917427427:0.363546810752878 0.984332529521763:0.028892620220968	28.46	9.57e-08	1.81e-06	0.000111201	0.231752	Relaxation of selection along foreground branches	Pristimantis_sp2	PF00059|Lectin C-type domain;PF01391|Collagen triple helix repeat (20 copies);PF09006|Lung surfactant protein D coiled-coil trimerisation	NA	IPR001304|Domain C-type lectin-like;IPR008160|Repeat Collagen triple helix repeat;IPR015097|Domain Lung surfactant protein D coiled-coil trimerisation
OG0010902_pruned	1	6	2.35e-13	0.0624987818980281:0.00730603412553158 0.0637934774392508:0.975409866608602 594.389735697892:0.0172840992658667	0.274375950657179:0.437916789623365 0.371065905234313:0.363680645683344 3.35621966183807:0.198402564693292	12.16	0.000488254	0.00507401	0.000198418	23.0923	Intensification of selection along foreground branches	Pristimantis_sp2	NA	NA	NA
OG0007193_pruned	1	5	2.9e-05	0:0.898771288201791 0:0.0515412275832145 127.049707220069:0.049687484214994	0.0958271735500983:0.0527629418035521 0.0962921592024477:0.931855037620977 3.6303401543344:0.015382020575471	9.16	0.00247363	0.0192797	0.000394038	0	Relaxation of selection along foreground branches	Pristimantis_sp5	PF05047|Mitochondrial ribosomal protein L51 / S25 / CI-B8 domain	NA	IPR007741|Domain Ribosomal protein/NADH dehydrogenase domain
OG0003235_pruned	1	1	0.0119847	0:0.514078787123672 1:0.434276199954571 21.2697857282188:0.0516450129217565	0.0664371228262757:0.771261404580085 0.210611921001337:0.164899043771732 2.13309771819089:0.063839551648183	17.6	2.73e-05	0.00035237	0.000431995	0.431094	Relaxation of selection along foreground branches	Pristimantis_orestes	PF08205|CD80-like C2-set immunoglobulin domain ;PF07686|Immunoglobulin V-set domain;PF13927|Immunoglobulin domain	NA	IPR013162|Domain CD80-like, immunoglobulin C2-set;IPR013106|Domain Immunoglobulin V-set domain
OG0007752_pruned	1	6	0.0177756	0:0.42718580637636 1:0.562643331030321 228.614961204652:0.0101708625933192	0.0842228151078448:0.946438227162879 0.342713004768519:0.00596529665844486 3.33934435242597:0.0475964761786764	15.82	6.97e-05	0.000839114	0.000967447	0.133351	Relaxation of selection along foreground branches	Pristimantis_sp2	PF13883|Pyridoxamine 5'-phosphate oxidase	NA	NA
OG0008369_pruned	1	3	0.0420611	0:0.440400757386835 1:0.310499122328638 37.2109450406936:0.249100120284527	0.0729640507706555:0.791916675320171 1:0.203716489371173 4.24371871752464:0.00436683530865577	27.02	2.01e-07	3.68e-06	0.00140149	0.192437	Relaxation of selection along foreground branches	Pristimantis_orestes	PF13855|Leucine rich repeat	GO:0005515|protein binding	IPR001611|Repeat Leucine-rich repeat
OG0006698_pruned	1	6	9.02e-10	0.321776549300679:0.0361584663902975 0.321860070629573:0.94371490049481 9999999171.59636:0.0201266331148924	0.00543433460040205:0.794774112219606 0.738100592555904:0.198834538848635 8.20808386154201:0.0063913489317587	11.58	0.000666649	0.00630936	0.00179264	0.414734	Relaxation of selection along foreground branches	Pristimantis_orestes	PF13664|Domain of unknown function (DUF4149)	NA	IPR025423|Domain Domain of unknown function DUF4149
OG0000552_pruned_1	1	3	6.38e-05	0:0.943259597863775 0:0.0256696398211016 4000.59695677791:0.0310707623151237	0.0020399829533052:0.953470386231352 0.364431338716992:0.034251499935022 8.41464280900681:0.0122781138336262	38.48	5.53e-10	1.54e-08	0.00240032	0.0266894	Relaxation of selection along foreground branches	Pristimantis_sp1	PF00071|Ras family	GO:0003924|GTPase activity ;GO:0005525|GTP binding	IPR001806|Family Small GTPase
OG0007587_pruned	1	1	0.00209368	0.46891332117624:0.960750072723761 1:0.0124471330059838 1242.11391251414:0.0268027942702553	0.0157140659779703:0.437898013137535 0.107835348694587:0.55878923428895 17.1413719136065:0.00331275257351512	9.26	0.00234213	0.018808	0.00584475	0.251208	Relaxation of selection along foreground branches	Pristimantis_sp2	PF00782|Dual specificity phosphatase, catalytic domain	GO:0016311|dephosphorylation ;GO:0008138|protein tyrosine/serine/threonine phosphatase activity	IPR000340|Domain Dual specificity phosphatase, catalytic domain
OG0001073_pruned_2	2	2	0.00019665	0:0.615904757870299 0:0.342446935419781 243.811418681247:0.0416483067099196	0.0283927570426659:0.604029899579628 0.496998037790477:0.38870353559614 102.802594773891:0.00726656482423262	11.64	0.000645486	0.00630936	0.00588643	0	Relaxation of selection along foreground branches	Pristimantis_sp1,Pristimantis_sp5	PF02936|Cytochrome c oxidase subunit IV	GO:0005751|mitochondrial respiratory chain complex IV ;GO:0006123|mitochondrial electron transport, cytochrome c to oxygen	IPR004203|Family Cytochrome c oxidase subunit IV family
OG0002884_pruned	1	1	0.000316173	0.105173372051817:0.684788021087962 1:0.1953486531249 80.4377753164107:0.119863325787138	0.0116074330552688:0.716297655876994 0.512736708892599:0.278352250701726 17.2474418474817:0.00535009342128074	38	7.07e-10	1.87e-08	0.0063032	0.48028	Relaxation of selection along foreground branches	Pristimantis_sp5	PF07303|Occludin homology domain;PF01284|Membrane-associating domain;PF06424|PRP1 splicing factor, N-terminal	GO:0016020|membrane ;GO:0000398|mRNA splicing, via spliceosome	IPR010844|Domain Occludin homology domain;IPR008253|Domain Marvel domain;IPR010491|Domain PRP1 splicing factor, N-terminal
OG0002581_pruned_1	1	5	0.00029435	0.0956413029253311:0.456544329872855 0.123208636180875:0.468337920818384 14.9017058627702:0.0751177493087611	0.0885479177966907:0.00721961792364309 0.0946578344954188:0.940222328796095 1.98255485750722:0.0525580532802618	17.04	3.66e-05	0.000451124	0.00890227	0.484345	Relaxation of selection along foreground branches	Pristimantis_sp2	PF00106|short chain dehydrogenase	GO:0016491|oxidoreductase activity	IPR002347|Family Short-chain dehydrogenase/reductase SDR
OG0007765_pruned	1	3	7.65e-13	0.176779407474874:0.00685685996326379 0.177386521177612:0.602923582207956 183.175303354234:0.39021955782878	0.14072821279803:0.929055155427992 0.144074041120255:0.0161616225061459 2.4041956467126:0.0547832220658624	37.1	1.12e-09	2.7e-08	0.0112195	0.444603	Relaxation of selection along foreground branches	Pristimantis_sp4	PF15341|Ribosome biogenesis protein SLX9	GO:0000462|maturation of SSU-rRNA from tricistronic rRNA transcript (SSU-rRNA, 5.8S rRNA, LSU-rRNA) ;GO:0030688|preribosome, small subunit precursor ;GO:0030686|90S preribosome ;GO:0005730|nucleolus	IPR028160|Family Ribosome biogenesis protein Slx9-like
OG0003518_pruned_1	2	5	7.36e-13	0.327461408400368:0.556092458571235 0.328741942898686:0.332233238206221 213.67024527842:0.111674303222544	0.00446410402705225:0.615786243377908 0.345648285122152:0.374112412183221 13.3883342998934:0.0101013444388717	76.84	1.85e-18	4.91e-16	0.0148961	0.380155	Relaxation of selection along foreground branches	Pristimantis_sp4,Pristimantis_sp5	PF13499|EF-hand domain pair;PF13405|EF-hand domain;PF13202|EF hand	GO:0005509|calcium ion binding	IPR002048|Domain EF-hand domain
OG0002162_pruned	1	2	0.00323601	0.216521045565771:0.493640664036359 0.217065176536264:0.185796261992605 187.174835220386:0.320563073971036	0.00808857075358571:0.588819321775076 0.317138939952247:0.377072807790935 6.07119171969465:0.0341078704339894	34.8	3.65e-09	8.42e-08	0.0171168	0.076562	Relaxation of selection along foreground branches	Pristimantis_sp5	PF04750|FAR-17a/AIG1-like protein	GO:0016021|integral component of membrane	IPR006838|Family FAR-17a/AIG1-like protein
OG0005520_pruned	1	6	0.00414476	0.37032308119954:0.0514866488064212 0.371171858113914:0.924221322050177 72.5463454969654:0.0242920291434013	0.119194614449915:0.0128125940173443 0.122298980786395:0.961579664026044 8.55065414112019:0.0256077419566112	8.34	0.00387816	0.0289496	0.0202301	0.159363	Relaxation of selection along foreground branches	Pristimantis_sp4	PF05773|RWD domain	GO:0005515|protein binding	IPR006575|Domain RWD domain
OG0002715_pruned	3	7	7.5e-08	0:0.994851565126775 0:0.00142678383859484 10000.4321016423:0.00372165103463041	0.00625778692636433:0.940831822196389 0.33057339909766:0.0569612324363443 625.905218474797:0.0022069453672671	11.84	0.000579718	0.00579718	0.0237023	40.5307	Intensification of selection along foreground branches	Pristimantis_andinognomus,Pristimantis_orestes,Pristimantis_sp2	PF00318|Ribosomal protein S2;PF16122|40S ribosomal protein SA C-terminus	GO:0003735|structural constituent of ribosome ;GO:0005840|ribosome ;GO:0006412|translation	IPR001865|Family Ribosomal protein S2;IPR032281|Domain 40S ribosomal protein SA, C-terminal domain
OG0007912_pruned	2	6	3.06e-09	0:0.0217357337250045 0.159726140032912:0.709740500986016 20.3374723584028:0.26852376528898	0.100664258679962:0.00149728142752314 0.150145195126143:0.955647618586756 8.42170859658181:0.0428550999857211	66.14	4.2e-16	5.57e-14	0.0269715	0.617655	Relaxation of selection along foreground branches	Pristimantis_orestes,Pristimantis_sp4	PF11032|ApoM domain	NA	IPR022734|Family Apolipoprotein M
OG0009700_pruned	1	1	1.27e-09	1:0.183477138853295 1:0.488730123296541 9999999171.59636:0.327792737850164	0.0211694152958262:0.699954984801624 0.336665704738169:0.298610040706943 211.758578434018:0.00143497449143307	55.8	8.02e-14	7.09e-12	0.0694432	4.15e-06	Nonsignificant relaxation	Pristimantis_orestes	PF15753|Biogenesis of lysosome-related organelles complex 1 subunit 3	NA	IPR017245|Family BLOC-1 complex, subunit 3
OG0004518_pruned	1	3	1.34e-05	0.127050348716034:0.00763484960606149 0.127057205832267:0.951184051804807 484.701543132327:0.041181098589131	0.135178242786758:0.920831557059537 0.350940506468377:0.0679244641548987 51.5366188158167:0.0112439787855641	18.7	1.53e-05	0.000207899	0.0742214	15.7965	Nonsignificant intensification	Pristimantis_sp2	PF02823|ATP synthase, Delta/Epsilon chain, beta-sandwich domain	GO:0015986|proton motive force-driven ATP synthesis	IPR020546|Domain ATP synthase, F1 complex, delta/epsilon subunit, N-terminal
OG0006398_pruned	1	3	0.00245803	0:0.611631064427669 0:0.349852268310784 673.722274078101:0.0385166672615476	0.00338805085169451:0 0.0034615172041532:0.963648933283507 5.68307465926253:0.0363510667164928	14.52	0.000138679	0.00159739	0.0783667	0	Nonsignificant relaxation	Pristimantis_sp2	PF02109|DAD family	GO:0016021|integral component of membrane ;GO:0008250|oligosaccharyltransferase complex	IPR003038|Family DAD/Ost2
OG0009336_pruned	1	2	2.2e-07	0:0.571077182619422 1:0.099968434700544 304.728900343968:0.328954382680034	0.0521905572901371:0.157639847374623 0.0758469587903208:0.763076142291687 0.942772727785579:0.0792840103336894	53.64	2.41e-13	1.6e-11	0.116464	0.413457	Nonsignificant relaxation	Pristimantis_sp5	PF06910|Male enhanced antigen 1 (MEA1)	NA	NA
OG0003035_pruned_1	1	6	5.7e-11	0:0.70406255823848 0:0.0929172187400728 78.9937020170948:0.203020223021448	0.0252246178581391:0.487130059568098 0.347889255428146:0.507761337279241 26.916589945413:0.0051086031526608	52.38	4.57e-13	2.69e-11	0.222829	1.76839	Nonsignificant intensification	Pristimantis_andinognomus	PF03024|Folate receptor family	NA	IPR018143|Domain Folate receptor-like
OG0001850_pruned_1	1	5	7.23e-09	0:0.957739879289879 0:0.0213299330014389 9999999171.59636:0.0209301877086825	0.000754266632824635:0.880811491768883 0.346387058403658:0.118016948811524 567.7785086102:0.00117155941959216	46.14	1.1e-11	4.49e-10	0.243653	37.9857	Nonsignificant intensification	Pristimantis_sp2	PF01105|emp24/gp25L/p24 family/GOLD	NA	IPR009038|Domain GOLD domain
OG0008105_pruned	1	5	2.48e-06	0.0929372901414703:0.960821237731023 0.0946955005944167:1.07708755021169e-06 173.274744382402:0.0391776851814269	5.79729133421073e-05:0 0.0703219354553373:0.829042394098911 0.97694512946809:0.170957605901089	39.9	2.67e-10	8.33e-09	0.254315	0.17266	Nonsignificant relaxation	Pristimantis_orestes	PF06052|3-hydroxyanthranilic acid dioxygenase	GO:0005506|iron ion binding ;GO:0000334|3-hydroxyanthranilate 3,4-dioxygenase activity	IPR010329|Family 3-hydroxyanthranilic acid dioxygenase
OG0009096_pruned	1	2	2.74e-05	1:0.889118142010185 1:0.0815119609522223 9999999171.59636:0.0293698970375928	0.195503222493403:0.765649503655583 0.238363643573399:0.22309894693678 16.6037141360937:0.0112515494076368	19.16	1.2e-05	0.000167656	0.25779	0	Nonsignificant relaxation	Pristimantis_sp2	PF10200|NADH:ubiquinone oxidoreductase, NDUFS5-15kDa	NA	IPR019342|Family NADH:ubiquinone oxidoreductase, iron-sulphur subunit 5
OG0000112_pruned	1	2	4.57e-06	0:0.790367591768102 0:0.137955130097398 2014.41375776883:0.0716772781345	0.0147642337894242:0.702953256866373 0.533525836864548:0.291856090909915 18.4193127957258:0.0051906522237118	11.2	0.000817973	0.00747458	0.276997	0.39001	Nonsignificant relaxation	Pristimantis_sp2	PF01234|NNMT/PNMT/TEMT family	GO:0008168|methyltransferase activity	IPR000940|Family Methyltransferase, NNMT/PNMT/TEMT
OG0004097_pruned_2	2	3	6.21e-07	0.129217433604408:0.492710982007792 0.130375449418856:0.468857383473748 9998.9900001213:0.0384316345184602	0:0.536915680204565 0.225571008148157:0.445070146122009 3.56887644659719:0.0180141736734265	17.98	2.23e-05	0.000295791	0.277013	0.668674	Nonsignificant relaxation	Pristimantis_sp3,Pristimantis_sp4	PF00049|Insulin/IGF/Relaxin family;PF08365|Insulin-like growth factor II E-peptide	GO:0005179|hormone activity ;GO:0005576|extracellular region	IPR016179|Domain Insulin-like;IPR013576|Domain Insulin-like growth factor II E-peptide, C-terminal
OG0006864_pruned	1	4	0.000185835	0.512620983002206:0.98239894435191 1:0.000910631085358965 9999999171.59636:0.0166904245627313	6.42940979403398e-07:0.570750246971103 0.459062955264635:0.386978860837531 11.2888982915609:0.0422708921913659	12.52	0.000402619	0.00444558	0.314019	0.112582	Nonsignificant relaxation	Pristimantis_sp2	PF07225|NADH-ubiquinone oxidoreductase B15 subunit (NDUFB4)	GO:0005739|mitochondrion	IPR009866|Family NADH:ubiquinone oxidoreductase, subunit NDUFB4
OG0002649_pruned	1	7	0.000496788	0:0.426457586650995 0:0.475409361339136 7.64439225954398:0.0981330520098684	0.0772975125906281:0.751840719680368 0.367345408522346:0.20550337318878 10.3258388584955:0.0426559071308521	14.48	0.000141656	0.00159739	0.322635	0.757582	Nonsignificant relaxation	Pristimantis_sp3	PF00080|Copper/zinc superoxide dismutase (SODC)	GO:0046872|metal ion binding ;GO:0006801|superoxide metabolic process	IPR001424|Domain Superoxide dismutase, copper/zinc binding domain
OG0000543_pruned	1	2	6.41e-07	0.144861932332217:0.00243757877970654 0.145148501999963:0.823332968130018 174.022245331952:0.174229453090275	0:0.322240860536471 0.194205526976017:0.646163526536981 4.29638750191522:0.0315956129265478	30.4	3.52e-08	7.45e-07	0.328596	0.840726	Nonsignificant relaxation	Pristimantis_sp5	PF00013|KH domain;PF17904|FMRP KH0 domain;PF18336|Fragile X mental retardation Tudor domain;PF05641|Agenet domain;PF12235|Fragile X-related 1 protein core C terminal;PF16096|Fragile X-related 1 protein C-terminal region 2 ;PF16097|Fragile X-related 1 protein C-terminal region 3 ;PF16098|Fragile X-related mental retardation protein C-terminal region 2	GO:0003723|RNA binding	IPR004088|Domain K Homology domain, type 1;IPR040472|Domain Synaptic functional regulator FMRP, KH0 domain;IPR041560|Domain FMR1, tudor domain;IPR008395|Domain Agenet-like domain;IPR022034|Domain Fragile X messenger ribonucleoprotein 1, C-terminal core;IPR032172|Domain Fragile X-related protein 1, C-terminal region 1;IPR032177|Domain Fragile X-related 1 protein, C-terminal region 3;IPR032196|Doma…
OG0007366_pruned	1	2	9.02e-10	0.0987329993485684:0.806653753407925 0.0989735172657566:0.0403128800533163 157.047158293631:0.153033366538759	0.150793741268468:0.950876137767147 0.499315997498822:0.0391308603574066 22.6908091886213:0.00999300187544625	40.22	2.27e-10	7.52e-09	0.33011	0.720867	Nonsignificant relaxation	Pristimantis_sp2	PF01920|Prefoldin subunit	GO:0006457|protein folding ;GO:0016272|prefoldin complex ;GO:0051082|unfolded protein binding	IPR002777|Family Prefoldin beta-like
OG0005504_pruned	1	3	0.019313	0:0.97265366480049 0:0.0101018412497534 84.7246709637197:0.0172444939497564	0.000561197612374476:0.994788263721831 0.000752016609486425:0.000931314677456938 21.4159663263584:0.00428042160071157	8.06	0.00452532	0.0333114	0.336999	0.719434	Nonsignificant relaxation	Pristimantis_sp3	PF16450|Proteasomal ATPase OB C-terminal domain;PF00004|ATPase family associated with various cellular activities (AAA);PF17862|AAA+ lid domain	GO:0016887|ATP hydrolysis activity ;GO:0005524|ATP binding	IPR032501|Domain Proteasomal ATPase OB C-terminal domain;IPR003959|Domain ATPase, AAA-type, core;IPR041569|Domain AAA ATPase, AAA+ lid domain
OG0000053_pruned_5	2	2	9.48e-11	0.1843195718381:0.720656232269983 1:0.232772450147753 951.683659670822:0.0465713175822645	0.0408217810107324:0.649912348550154 0.602831037911833:0.315949999823455 4.64143422464459:0.0341376516263907	37.7	8.25e-10	2.08e-08	0.387506	0.634577	Nonsignificant relaxation	Pristimantis_sp4,Pristimantis_sp5	PF00106|short chain dehydrogenase	GO:0016491|oxidoreductase activity	IPR002347|Family Short-chain dehydrogenase/reductase SDR
OG0006336_pruned	2	5	4.65e-08	0.0609308321614085:0.612547748894694 0.107501758892171:0.382154897395132 1703.59219247088:0.00529735371017379	0:0.94590297515446 0.942808765166534:0.0509646639019141 25.8741671522082:0.00313236094362568	9.94	0.00161725	0.0138249	0.42502	2.41257	Nonsignificant intensification	Pristimantis_orestes,Pristimantis_sp1	PF10075|CSN8/PSMD8/EIF3K family	NA	IPR033464|Domain CSN8/PSMD8/EIF3K
OG0002515_pruned	1	6	2.06e-13	0.0345714214581812:0.551149223238227 0.0345955038811816:0.231274230034977 38.4223552475278:0.217576546726796	0.107932049484337:0.781009090544487 0.108508046238254:0.0137099204852741 2.40369527720898:0.205280988970239	83.42	6.63e-20	3.52e-17	0.472808	1.9781	Nonsignificant intensification	Pristimantis_sp1	PF04592|Selenoprotein P, N terminal region	NA	IPR007671|Domain Selenoprotein P, N-terminal
OG0001943_pruned_1	2	6	3.43e-07	0:0.676367892516066 1:0.270439623706762 95.3948993907348:0.053192483777172	0.00536503760528853:0.555573682851886 0.510616048419902:0.402182832746624 27.6476499249284:0.0422434844014902	29.88	4.6e-08	9.02e-07	0.518486	0.836975	Nonsignificant relaxation	Pristimantis_sp3,Pristimantis_sp4	PF00235|Profilin	GO:0003779|actin binding	IPR005455|Family Profilin
OG0000408_pruned	1	7	0.00309809	0.0818466609322938:0.000219053713330311 0.0821672339226859:0.817565913079531 6.80645733931761:0.182215033207139	0.20119494446788:0.490489959397438 0.204015016794811:0.440276883904624 5.28623299958876:0.069233156697937	11.32	0.000766767	0.00712959	0.527917	1.22542	Nonsignificant intensification	Pristimantis_orestes	PF00042|Globin	GO:0020037|heme binding	IPR000971|Domain Globin
OG0008103_pruned	1	1	0.00117465	0.0554848008169953:0.84463852620686 0.0556638852967029:0.00828470937147761 143.899162562677:0.147076764421663	0.0310292628354006:0.735048420932773 0.136274393023645:0.257137207331596 9.22548777885998:0.00781437173563099	15.4	8.7e-05	0.00102453	0.529505	0.781626	Nonsignificant relaxation	Pristimantis_sp3	PF13855|Leucine rich repeat	GO:0005515|protein binding	IPR001611|Repeat Leucine-rich repeat
OG0008553_pruned	2	2	0.00472291	0:0.516095361495055 1:0.40335578636668 9999999171.59636:0.0805488521382649	0.185294913329492:0.0937411768659717 0.188854506208544:0.880644995125548 10.4835961023435:0.0256138280084803	12.18	0.000483046	0.00507401	0.531366	0.770813	Nonsignificant relaxation	Pristimantis_orestes,Pristimantis_sp4	PF03247|Prothymosin/parathymosin family	NA	IPR004931|Family Prothymosin/parathymosin
OG0004902_pruned	1	4	0.000604465	0.391967622947069:0.957211360799319 1:0.00336358600944757 113.745983833706:0.0394250531912332	0:0.0628068217129006 0.205688859051441:0.838388811280219 6.08380887261026:0.0988043670068803	21.5	3.54e-06	5.36e-05	0.563375	0.497946	Nonsignificant relaxation	Pristimantis_sp4	PF07686|Immunoglobulin V-set domain;PF08204|CD47 immunoglobulin-like domain;PF07679|Immunoglobulin I-set domain;PF13927|Immunoglobulin domain;PF00047|Immunoglobulin domain	NA	IPR013106|Domain Immunoglobulin V-set domain;IPR013270|Domain CD47 immunoglobulin-like;IPR013098|Domain Immunoglobulin I-set;IPR013151|Domain Immunoglobulin
OG0004097_pruned_1	1	1	0.0480965	0.012872243257618:0.729395474550225 0.754230489517897:0.236075781664118 255.189268349075:0.034528743785657	0.0816283197684626:0.830165391772255 1:0.166108790660201 58.4719758770093:0.00372581756754341	17.3	3.19e-05	0.000402783	0.633552	1.2028	Nonsignificant intensification	Pristimantis_sp1	PF00049|Insulin/IGF/Relaxin family;PF08365|Insulin-like growth factor II E-peptide	GO:0005179|hormone activity ;GO:0005576|extracellular region	IPR016179|Domain Insulin-like;IPR013576|Domain Insulin-like growth factor II E-peptide, C-terminal
OG0008019_pruned	1	4	0.0368933	0.0375461351633403:0.963282560904496 0.0377601216921756:0.0169098693827015 27.5239411305054:0.0198075697128025	0.0300097250556963:0.88976733750985 0.283589591090309:0.0919354796365139 48.8473351226764:0.0182971828536359	11.14	0.000844859	0.00758941	0.658921	0.901219	Nonsignificant relaxation	Pristimantis_sp3	PF15454|Late endosomal/lysosomal adaptor and MAPK and MTOR activator	GO:0016197|endosomal transport ;GO:0071230|cellular response to amino acid stimulus ;GO:0045121|membrane raft ;GO:0043410|positive regulation of MAPK cascade ;GO:0071986|Ragulator complex ;GO:0007040|lysosome organization ;GO:0042632|cholesterol homeostasis ;GO:0001919|regulation of receptor recycling ;GO:0031902|late endosome membrane ;GO:0032008|positive regulation of TOR signaling	IPR028209|Family LAMTOR1/MEH1
OG0006967_pruned	1	3	4.82e-11	0.00493917853582487:0.506519500485277 0.185494520899893:0.230585720734792 113.284428981865:0.262894778779931	0.132898626248793:0.729938886758524 0.206782686218885:0.217117351087472 6.46458676306894:0.0529437621540037	48.06	4.13e-12	1.88e-10	0.753687	0.933233	Nonsignificant relaxation	Pristimantis_sp2	PF10249|NADH-ubiquinone oxidoreductase subunit 10	NA	IPR019377|Family NADH-ubiquinone oxidoreductase, subunit 10
OG0010328_pruned	1	1	4.1e-08	0.0805768197481687:0.00419308313159087 0.0806590543481759:0.674798684507662 1581.52158503433:0.321008232360747	0.0870147109370577:0.95355330710358 0.999368433118802:0 2.02220422436196:0.0464466928964204	49.44	2.05e-12	1.08e-10	0.757807	0.857199	Nonsignificant relaxation	Pristimantis_sp4	PF15103|G0/G1 switch protein 2	NA	IPR016821|Family G0/G1 switch protein 2
OG0006912_pruned	1	4	0.020221	0:0.957413217281375 0:0.0125527721440008 95.0596199965721:0.0300340105746244	0:0.396643663708774 0.395456465517615:0.595360675048478 16.4261118680257:0.00799566124274776	20.16	7.12e-06	0.000104862	0.774984	0.775615	Nonsignificant relaxation	Pristimantis_orestes	PF06936|Selenoprotein S (SelS)	GO:0006886|intracellular protein transport ;GO:0030176|integral component of endoplasmic reticulum membrane	IPR009703|Family Selenoprotein S
OG0002941_pruned	1	1	0.00446709	0:0.84766792573529 0:0.00947764269693725 7.22033057616786:0.142854431567772	0.134583237884536:0.977226942064686 0.224976343890085:0.00789241507296097 6.45137687064738:0.014880642862353	24	9.63e-07	1.55e-05	0.781049	0.935982	Nonsignificant relaxation	Pristimantis_sp3	PF02129|X-Pro dipeptidyl-peptidase (S15 family)	GO:0016787|hydrolase activity	IPR000383|Domain Xaa-Pro dipeptidyl-peptidase-like domain
OG0000101_pruned_1	1	4	0.00175427	0.11173465937536:0.185588680400599 0.111805146099783:0.786243977890425 1187.74974708656:0.0281673417089766	0.13430224590442:0.91105879241799 0.327870423894804:0.0771936728962092 7.79376758511952:0.0117475346858009	12.46	0.00041576	0.004497	0.800696	0.807897	Nonsignificant relaxation	Pristimantis_sp1	PF00096|Zinc finger, C2H2 type;PF01352|KRAB box;PF13912|C2H2-type zinc finger;PF16622|zinc-finger C2H2-type;PF13894|C2H2-type zinc finger;PF12874|Zinc-finger of C2H2 type;PF13465|Zinc-finger double domain;PF13909|C2H2-type zinc-finger domain;PF13873|Myb/SANT-like DNA-binding domain	GO:0006355|regulation of transcription, DNA-templated	IPR013087|Domain Zinc finger C2H2-type;IPR001909|Domain Krueppel-associated box;IPR041697|Domain Zinc-finger C2H2-type 11;IPR028002|Domain Myb/SANT-like DNA-binding domain 5
OG0007437_pruned	2	5	2.65e-05	0:0.839912758868316 0:0.0299489559538031 11.2850397499078:0.130138285177881	0:0.695705061160142 1:0.283931674399622 19.0824829929249:0.0203632644402361	40.24	2.25e-10	7.52e-09	0.884995	0.722353	Nonsignificant relaxation	Pristimantis_orestes,Pristimantis_sp5	PF14813|NADH dehydrogenase 1 beta subcomplex subunit 2	GO:0005743|mitochondrial inner membrane ;GO:0005747|mitochondrial respiratory chain complex I	IPR026627|Family NADH dehydrogenase [ubiquinone] 1 beta subcomplex subunit 2, animal type
OG0001702_pruned	1	3	0.00277501	0.0738494091202057:0.101094715009813 0.0746230425128803:0.891147754472883 9999999171.59636:0.00775753051730358	0.00262448710676261:0.879328239238805 0.807640027600932:0.113244839511243 61.6271895911227:0.00742692124995221	7.28	0.00697265	0.0479936	0.902871	0.924985	Nonsignificant relaxation	Pristimantis_sp1	PF00025|ADP-ribosylation factor family	GO:0003924|GTPase activity ;GO:0005525|GTP binding	IPR006689|Family Small GTPase superfamily, ARF/SAR type
OG0006869_pruned	1	1	0.00220562	0.203366925473442:0.369117569496329 0.203495085672242:0.436974756487063 3999.9980177491:0.193907674016608	0.0298328741504878:0.614031990329405 0.45447737355026:0.325006263139999 4.52609744916236:0.0609617465305958	33	9.22e-09	2.04e-07	0.920365	0.9401	Nonsignificant relaxation	Pristimantis_sp5	PF13927|Immunoglobulin domain;PF00047|Immunoglobulin domain;PF07686|Immunoglobulin V-set domain	NA	IPR013151|Domain Immunoglobulin;IPR013106|Domain Immunoglobulin V-set domain
OG0006978_pruned	1	1	7.5e-08	0:0.678929271016416 0.721969101935052:0.151024777943683 4000.92719250966:0.170045951039901	0.0408270827623322:0.832955790518011 0.852465869684043:0.166620029549231 73.85933932625:0.000424179932758716	54.8	1.33e-13	1.01e-11	0.958363	0.985079	Nonsignificant relaxation	Pristimantis_sp5	PF01408|Oxidoreductase family, NAD-binding Rossmann fold;PF02894|Oxidoreductase family, C-terminal alpha/beta domain	GO:0000166|nucleotide binding	IPR000683|Domain Gfo/Idh/MocA-like oxidoreductase, N-terminal;IPR004104|Domain Gfo/Idh/MocA-like oxidoreductase, C-terminal
OG0008016_pruned	1	3	9.19e-11	0.0658995622968148:0.181762341501109 0.0672732751722363:0.52346487831432 147.351894469398:0.294772780184572	0.00191839679185799:0.792481826181104 0.176944916477846:0.204984639214759 43.4871360784376:0.00253353460413714	66.82	2.97e-16	5.26e-14	0.961095	1.01166	Nonsignificant intensification	Pristimantis_sp3	PF19026|HYPK UBA domain	NA	IPR044034|Domain Nascent polypeptide-associated complex subunit alpha-like, UBA domain
OG0000914_pruned	1	4	1.75e-07	0:0.846742441029441 0:0.132597399832608 358.999987112001:0.0206601591379513	0:0.000612267065425825 0.000118040872260429:0.996126534518378 25.3067422426316:0.00326119841619621	30.28	3.74e-08	7.62e-07	0.971923	0.925055	Nonsignificant relaxation	Pristimantis_sp4	PF01217|Clathrin adaptor complex small chain	NA	IPR022775|Domain AP complex, mu/sigma subunit
OG0000041_pruned_1	0	2	0.465532	0:0.536527834816644 0:0.317035990345993 5.14503439750258:0.146436174837363	0.0483601831748477:0.495114961029572 0.328877018031688:0.257537411672263 2.31994551872832:0.247347627298165	0.96	0.327187	1	NA	NA	NA	NA	PF02758|PAAD/DAPIN/Pyrin domain;PF13118|Protein of unknown function (DUF3972)	NA	IPR025002|Domain Domain of unknown function DUF3972;IPR004020|Domain DAPIN domain
OG0000041_pruned_2	0	3	0.5	0.31365591775155:0.990165057376502 0.504251032999058:0.00983494262349771 1.00233000416703:0	0:0.000475324205602759 0.26992004335658:0.931870698423326 3.8944522050076:0.0676539773710714	0	1	1	NA	NA	NA	NA	PF02758|PAAD/DAPIN/Pyrin domain;PF13118|Protein of unknown function (DUF3972)	NA	IPR025002|Domain Domain of unknown function DUF3972;IPR004020|Domain DAPIN domain
OG0000043_pruned_1	1	6	0.0555977	0.14223163346094:0.0186422807794497 0.142587476115395:0.972689507827634 27.3509662706583:0.00866821139291628	0.0636695601395453:0.935758224784081 1:0.0565638669157117 19.611000708258:0.00767790830020745	0	1	1	NA	NA	NA	Pristimantis_sp1	PF00191|Annexin;PF12872|OST-HTH/LOTUS domain	GO:0005544|calcium-dependent phospholipid binding ;GO:0005509|calcium ion binding	IPR018502|Repeat Annexin repeat;IPR025605|Domain OST-HTH/LOTUS domain
OG0000043_pruned_2	1	4	0.48226	0.766398528718786:0.111472189635672 0.83108064034838:0.852856940148824 31.4449780738561:0.0356708702155035	0.0870445881908745:0.8995920216067 1:0.093045127539854 40.2747960404338:0.00736285085344569	7.2	0.00729036	0.049537	NA	NA	NA	Pristimantis_sp4	PF00191|Annexin;PF12872|OST-HTH/LOTUS domain	GO:0005544|calcium-dependent phospholipid binding ;GO:0005509|calcium ion binding	IPR018502|Repeat Annexin repeat;IPR025605|Domain OST-HTH/LOTUS domain
OG0000043_pruned_5	0	6	6.8e-05	0.213337967514858:0.884420705019219 0.343053439306457:0.100218487310171 9999999171.59636:0.0153608076706098	0.0100130369433547:0.810404145096393 0.574135012044335:0.185030006262884 32.0931385190323:0.00456584864072258	20	7.74e-06	0.000110931	NA	NA	NA	NA	PF00191|Annexin;PF12872|OST-HTH/LOTUS domain	GO:0005544|calcium-dependent phospholipid binding ;GO:0005509|calcium ion binding	IPR018502|Repeat Annexin repeat;IPR025605|Domain OST-HTH/LOTUS domain
OG0000043_pruned_6	0	2	0.5	0:0.814447774846514 0.999368433118802:0 1.18887893928095:0.185552225153486	0:0.452111015679957 0.0951536333684052:0.504712760879661 3.35832833250975:0.0431762234403823	0	1	1	NA	NA	NA	NA	PF00191|Annexin;PF12872|OST-HTH/LOTUS domain	GO:0005544|calcium-dependent phospholipid binding ;GO:0005509|calcium ion binding	IPR018502|Repeat Annexin repeat;IPR025605|Domain OST-HTH/LOTUS domain
OG0000048_pruned_1	0	2	0.5	0:0.4709918599835 0:0.5290081400165 1.11955636273847:0	0:0.994032888834514 1:0.0031694447278742 9999.99999999834:0.00279766643761189	0	1	1	NA	NA	NA	NA	PF00071|Ras family;PF00018|SH3 domain	GO:0003924|GTPase activity ;GO:0005525|GTP binding ;GO:0005515|protein binding	IPR001806|Family Small GTPase;IPR001452|Domain SH3 domain
OG0000048_pruned_6	0	1	0.5	0:0.832688602093205 0:0.13256851431861 2.44961970552175:0.0347428835881857	0:0.501102611187661 0.0303677174998554:0.49317885570356 2.78659159638543:0.00571853310877859	1.26	0.261651	0.835392	NA	NA	NA	NA	PF00071|Ras family;PF00018|SH3 domain	GO:0003924|GTPase activity ;GO:0005525|GTP binding ;GO:0005515|protein binding	IPR001806|Family Small GTPase;IPR001452|Domain SH3 domain
OG0000048_pruned_8	0	1	0.5	9.34258148092177e-06:0.311456268236671 7.04908910889176e-05:0.688543731763329 1.10374965222943:0	0:0.968637040877881 0:0.000128819601315435 7.28835543635382:0.0312341395208033	0	1	1	NA	NA	NA	NA	PF00071|Ras family;PF00018|SH3 domain	GO:0003924|GTPase activity ;GO:0005525|GTP binding ;GO:0005515|protein binding	IPR001806|Family Small GTPase;IPR001452|Domain SH3 domain
OG0000053_pruned_1	1	5	0.000139106	0.236037910895888:0.00937306974436862 0.236389763630579:0.983834722836988 1454.62418055276:0.00679220741864291	0.0117573625240416:0.637716755746388 0.553786917173831:0.356575523375233 55.7484535962886:0.005707720878379	7	0.00815097	0.0540002	NA	NA	NA	Pristimantis_sp1	PF00106|short chain dehydrogenase	GO:0016491|oxidoreductase activity	IPR002347|Family Short-chain dehydrogenase/reductase SDR
OG0000053_pruned_2	0	7	0.5	0.199988076253936:0.789514794644142 0.257519713312811:0.208916736065542 145.012153877247:0.00156846929031696	0:0.323320718775049 0.279437038208615:0.664723476650136 22.3738129993948:0.0119558045748152	0	1	1	NA	NA	NA	NA	PF00106|short chain dehydrogenase	GO:0016491|oxidoreductase activity	IPR002347|Family Short-chain dehydrogenase/reductase SDR
OG0000079_pruned_1	0	2	0.00222677	0:0.578940349377086 0:0.336268564892802 57.8934215007584:0.0847910857301114	0:0.927569158925921 0.0969810784193946:0.0622682187604083 53.2572587880153:0.0101626223136705	9.6	0.00194577	0.0158655	NA	NA	NA	NA	PF00503|G-protein alpha subunit	GO:0003924|GTPase activity ;GO:0031683|G-protein beta/gamma-subunit complex binding ;GO:0007186|G protein-coupled receptor signaling pathway ;GO:0019001|guanyl nucleotide binding	IPR001019|Family Guanine nucleotide binding protein (G-protein), alpha subunit
OG0000110_pruned_2	0	2	0.5	0:0.254707588406781 0:0.745292411593219 1.10773752740008:0	1.31379696745625e-05:0.932227324153114 0.0313285124017479:0.055029901168935 339.880791912366:0.012742774677951	0	1	1	NA	NA	NA	NA	PF00149|Calcineurin-like phosphoesterase;PF16891|Serine-threonine protein phosphatase N-terminal domain	GO:0016787|hydrolase activity	IPR004843|Domain Calcineurin-like phosphoesterase domain, ApaH type;IPR031675|Domain Serine-threonine protein phosphatase, N-terminal
OG0000120_pruned_2	0	2	0.5	0.166336258623804:0 0.168495787332941:1 1.00154585241858:0	0.0422891188960722:0.86836049382731 0.526209367900257:0.0957687828006042 5.17872723158772:0.0358707233720854	0	1	1	NA	NA	NA	NA	PF00244|14-3-3 protein	NA	IPR023410|Domain 14-3-3 domain
OG0000125_pruned	0	1	0.5	0.0276841772885198:0 0.0675996444592901:1 1.07140604372372:0	0.0874740025283404:0.273285855635125 0.0876031027021266:0.683010902225751 2.7853946285003:0.0437032421391239	0	1	1	NA	NA	NA	NA	PF00160|Cyclophilin type peptidyl-prolyl cis-trans isomerase/CLD;PF05110|AF-4 proto-oncoprotein N-terminal region	GO:0000413|protein peptidyl-prolyl isomerization ;GO:0003755|peptidyl-prolyl cis-trans isomerase activity	IPR002130|Domain Cyclophilin-type peptidyl-prolyl cis-trans isomerase domain
OG0000134_pruned	0	6	0.000270305	0.0154635877126078:0.908086117991639 0.0154656727780287:0.0845310198365685 9999999171.59636:0.00738286217179263	0:0.567761074572112 0.0240569167635923:0.426569223631414 5.84710844461227:0.00566970179647429	0	1	1	NA	NA	NA	NA	PF00240|Ubiquitin family;PF01599|Ribosomal protein S27a;PF01020|Ribosomal L40e family;PF04758|Ribosomal protein S30;PF08429|PLU-1-like protein	GO:0005515|protein binding ;GO:0003735|structural constituent of ribosome ;GO:0005840|ribosome ;GO:0006412|translation	IPR000626|Domain Ubiquitin-like domain;IPR002906|Domain Ribosomal protein S27a;IPR001975|Domain Ribosomal protein L40e;IPR006846|Family Ribosomal protein S30;IPR013637|Domain Lysine-specific demethylase-like domain
OG0000150_pruned	2	7	2.42e-05	0:0.863446485183549 0:0.113513349564663 284.770092019171:0.0230401652517879	0:0.84920074196575 0.158967751326919:0.14492423725405 49.0154783282025:0.00587502078019921	2.04	0.15321	0.56784	NA	NA	NA	Pristimantis_andinognomus,Pristimantis_sp1	PF00076|RNA recognition motif. (a.k.a. RRM, RBD, or RNP domain);PF00098|Zinc knuckle	GO:0003676|nucleic acid binding ;GO:0008270|zinc ion binding	IPR000504|Domain RNA recognition motif domain;IPR001878|Domain Zinc finger, CCHC-type
OG0000155_pruned_1	0	1	0.5	0.00671226843682873:0.975364124184038 0.0120740529506346:0 1:0.0246358758159623	0.00245259718373996:0.745150404087686 0.141056266582669:0.236300383662737 11.0952176108072:0.0185492122495769	0	1	1	NA	NA	NA	NA	PF00179|Ubiquitin-conjugating enzyme	NA	IPR000608|Domain Ubiquitin-conjugating enzyme E2
OG0000155_pruned_3	0	1	0.5	0.319557907191143:0.952243908253416 0.364677260905594:0.0477560917465845 1.00182026102484:0	0.0202056089323904:0.993599236530978 0.638685256432361:0.000814970620891149 589.611362629714:0.00558579284813115	0	1	1	NA	NA	NA	NA	PF00179|Ubiquitin-conjugating enzyme	NA	IPR000608|Domain Ubiquitin-conjugating enzyme E2
OG0000157_pruned	0	1	0.5	0.569496631178352:0.994463793373267 0.571800913619774:4.14991445075104e-06 42.7753561831492:0.0055320567122824	0.107765340637725:0.455366305595479 0.124234938531067:0.506591839947804 3.06744513636677:0.0380418544567165	0.18	0.671373	1	NA	NA	NA	NA	PF00089|Trypsin;PF00057|Low-density lipoprotein receptor domain class A;PF00431|CUB domain	GO:0004252|serine-type endopeptidase activity ;GO:0006508|proteolysis ;GO:0005515|protein binding	IPR001254|Domain Serine proteases, trypsin domain;IPR002172|Repeat Low-density lipoprotein (LDL) receptor class A repeat;IPR000859|Domain CUB domain
OG0000163_pruned_1	0	1	0.5	0:0.71163416867282 0:0.15243429513875 1.58222702945324:0.135931536188431	0.0389587027459976:0.920474776959279 1:0.0744491302295895 55.0965019070467:0.00507609281113113	6.38	0.0115413	0.0695104	NA	NA	NA	NA	PF00061|Lipocalin / cytosolic fatty-acid binding protein family;PF01467|Cytidylyltransferase-like	GO:0003824|catalytic activity ;GO:0009058|biosynthetic process	IPR000566|Domain Lipocalin/cytosolic fatty-acid binding domain;IPR004821|Domain Cytidyltransferase-like domain
OG0000164_pruned	0	7	0.5	0:0.749927526035969 0:0.249198605415375 28.1119231911773:0.0008738685486566	0.015027339088878:0.922114948289584 0.0156658370549739:0.0712726438451463 54.7478241727432:0.00661240786526929	0	1	1	NA	NA	NA	NA	PF03143|Elongation factor Tu C-terminal domain;PF00009|Elongation factor Tu GTP binding domain;PF03144|Elongation factor Tu domain 2	GO:0005525|GTP binding ;GO:0003924|GTPase activity	IPR004160|Domain Translation elongation factor EFTu/EF1A, C-terminal;IPR000795|Domain Translational (tr)-type GTP-binding domain;IPR004161|Domain Translation elongation factor EFTu-like, domain 2
OG0000199_pruned_3	0	5	0.5	0:1 0.000556882766996831:0 1.10408894383256:0	0:0.997354689393956 0:0.00174290399013411 1147.80788748744:0.000902406615909895	0	1	1	NA	NA	NA	NA	PF00071|Ras family;PF10545|Alcohol dehydrogenase transcription factor Myb/SANT-like	GO:0003924|GTPase activity ;GO:0005525|GTP binding	IPR001806|Family Small GTPase;IPR006578|Domain MADF domain
OG0000205_pruned_2	0	4	0.5	0.134206193177939:0.894149159061634 0.153392345092077:0.105850840938366 1.00232707600637:0	0.00269927479397005:0.665782540776151 0.126504699590455:0.319894263571969 5.75920091463256:0.0143231956518803	9.84	0.00170758	0.0142955	NA	NA	NA	NA	PF03982|Diacylglycerol acyltransferase	GO:0016747|acyltransferase activity, transferring groups other than amino-acyl groups	IPR007130|Family Diacylglycerol acyltransferase
OG0000223_pruned	0	2	0.5	0.999368433118802:0 1:0.476923218331596 73.8896777849265:0.523076781668404	0.0711921633758339:0.901323056927818 0.78820524098185:0.0850359325055043 4.70423498270535:0.0136410105666776	0.64	0.423711	1	NA	NA	NA	NA	PF00106|short chain dehydrogenase	GO:0016491|oxidoreductase activity	IPR002347|Family Short-chain dehydrogenase/reductase SDR
OG0000225_pruned	0	2	0.5	0.362904501999359:0 0.999368433118802:0 27.2068313820868:1	0:0.0406723134215853 0.0554096706296267:0.886951617608132 1.47130388392111:0.0723760689702826	0	1	1	NA	NA	NA	NA	PF00578|AhpC/TSA family;PF10417|C-terminal domain of 1-Cys peroxiredoxin;PF00085|Thioredoxin	GO:0016209|antioxidant activity ;GO:0016491|oxidoreductase activity ;GO:0051920|peroxiredoxin activity	IPR000866|Domain Alkyl hydroperoxide reductase subunit C/ Thiol specific antioxidant;IPR019479|Domain Peroxiredoxin, C-terminal;IPR013766|Domain Thioredoxin domain
OG0000291_pruned	0	7	0.5	0.0123082569170015:0.608220643728718 0.285058774198018:0.389787827879346 41.3130622922331:0.00199152839193567	0.00981592674624199:0.847101512956626 0.455062359241523:0.142673447460601 12.7819048991913:0.0102250395827726	2.32	0.12772	0.50896	NA	NA	NA	NA	PF00736|EF-1 guanine nucleotide exchange domain;PF10587|Eukaryotic elongation factor 1 beta central acidic region	GO:0003746|translation elongation factor activity ;GO:0006414|translational elongation	IPR014038|Domain Translation elongation factor EF1B, beta/delta subunit, guanine nucleotide exchange domain;IPR018940|Domain Elongation factor 1 beta central acidic region, eukaryote
OG0000314_pruned	0	1	0.5	0.0951832605056817:0.282761863094079 0.10372182581007:0.717238136905921 1.00451622541936:0	0.0407428700183716:0.395834057196212 0.153419053665938:0.554802897921096 3.03918507452559:0.0493630448826913	0	1	1	NA	NA	NA	NA	PF01425|Amidase	NA	IPR023631|Domain Amidase signature domain
OG0000342_pruned_3	0	1	0.5	0.387691507048485:0.783374254017803 0.400171805048169:0.135022985877535 8.76667758894889:0.0816027601046625	1.48032659826792e-05:0.404566095573507 0.1676807670904:0.522171369718429 5.19795625537439:0.0732625347080642	6.4	0.011412	0.0695104	NA	NA	NA	NA	PF01391|Collagen triple helix repeat (20 copies);PF01410|Fibrillar collagen C-terminal domain;PF00093|von Willebrand factor type C domain	GO:0005201|extracellular matrix structural constituent ;GO:0005515|protein binding	IPR008160|Repeat Collagen triple helix repeat;IPR000885|Domain Fibrillar collagen, C-terminal;IPR001007|Domain VWFC domain
OG0000351_pruned	0	1	0.5	0.0479970293560314:0.903597476028559 0.0955334426207522:0.0964025239714412 1.00232795445322:0	0.0072942619439867:0.904714468637887 0.737318516701373:0.085693896284799 18.7177001073818:0.00959163507731376	-0.1	1	1	NA	NA	NA	NA	PF00076|RNA recognition motif. (a.k.a. RRM, RBD, or RNP domain);PF14709|double strand RNA binding domain from DEAD END PROTEIN 1;PF18360|Heterogeneous nuclear ribonucleoprotein Q acidic domain;PF08152|GUCT (NUC152) domain	GO:0003676|nucleic acid binding ;GO:0003723|RNA binding ;GO:0005524|ATP binding ;GO:0004386|helicase activity	IPR000504|Domain RNA recognition motif domain;IPR041337|Domain Heterogeneous nuclear ribonucleoprotein Q acidic domain;IPR012562|Domain GUCT
OG0000402_pruned	0	3	0.5	0:0.814106558668975 0.427974561280314:0.185893441331025 1.00155608905368:0	0.0139604493561402:0.811771326639774 0.441315255179605:0.0192639007249481 0.479408384243676:0.168964772635278	0	1	1	NA	NA	NA	NA	PF03096|Ndr family	NA	IPR004142|Family NDRG
OG0000418_pruned	0	2	0.5	0.346644076128538:0.431574225818893 0.360576451548121:0.568425774181107 1.00226457361845:0	0.0380617127860362:0.818141848155589 0.115113406119737:0.154564213473052 11.9029766472077:0.0272939383713585	0.16	0.689157	1	NA	NA	NA	NA	PF14580|Leucine-rich repeat;PF12799|Leucine Rich repeats (2 copies);PF02944|BESS motif;PF13855|Leucine rich repeat	GO:0005515|protein binding ;GO:0003677|DNA binding	IPR025875|Repeat Leucine rich repeat 4;IPR001611|Repeat Leucine-rich repeat;IPR004210|Domain BESS motif
OG0000440_pruned_2	0	4	0.5	0:1 0.0182348670367231:0 1.11366091155516:0	0:0.991798094103138 0.170321866032572:0.00665635627000227 20.7720058921842:0.00154554962685949	0	1	1	NA	NA	NA	NA	PF00025|ADP-ribosylation factor family	GO:0003924|GTPase activity ;GO:0005525|GTP binding	IPR006689|Family Small GTPase superfamily, ARF/SAR type
OG0000440_pruned_3	0	3	0.5	0:1 0.000495975798245375:0 1.0027153018386:0	0:0.648158123283945 0.0182557349602749:0.35027783845099 20.9239426513211:0.00156403826506514	0	1	1	NA	NA	NA	NA	PF00025|ADP-ribosylation factor family	GO:0003924|GTPase activity ;GO:0005525|GTP binding	IPR006689|Family Small GTPase superfamily, ARF/SAR type
OG0000490_pruned	0	1	0.5	0:0.475490165764733 0:0.524509834235267 1.09767508932822:0	0:1 0.608989495582576:0 1.35441916249059:0	0	1	1	NA	NA	NA	NA	PF00071|Ras family	GO:0003924|GTPase activity ;GO:0005525|GTP binding	IPR001806|Family Small GTPase
OG0000540_pruned	0	1	0.5	0:0.857631710190281 0.687864898788075:0.142368289809719 1.01778667320333:0	0.0406639929848742:0.929930704881691 0.470903593841179:0.0226877331913309 5.36290274029558:0.0473815619269777	0	1	1	NA	NA	NA	NA	PF04144|SCAMP family	GO:0015031|protein transport ;GO:0016021|integral component of membrane	IPR007273|Family SCAMP
OG0000552_pruned_2	0	1	0.5	0:0.467750946755539 0:0.532249053244461 1.1030203684014:0	0.000206417429831226:0.910830210231032 0.00772103534640459:0.0871153225952568 2.86904995908809:0.00205446717371137	0	1	1	NA	NA	NA	NA	PF00071|Ras family	GO:0003924|GTPase activity ;GO:0005525|GTP binding	IPR001806|Family Small GTPase
OG0000579_pruned_1	0	1	0.5	0:0.928528450294199 0:0.0159301448191446 1.14076285507379:0.055541404886656	0:0.855790404637051 0.0741856107774562:0.143491401443088 16.4254796167201:0.000718193919860838	0	1	1	NA	NA	NA	NA	PF00071|Ras family	GO:0003924|GTPase activity ;GO:0005525|GTP binding	IPR001806|Family Small GTPase
OG0000580_pruned	0	1	0.294778	0.150692958913991:0.843273346348794 1:0.125827788428827 1582.36333258444:0.0308988652223781	0.0280918988742379:0.922210630911174 0.596722470206855:0.0719143633418724 41.6558359529141:0.00587500574695375	2.4	0.121335	0.487179	NA	NA	NA	NA	PF01798|snoRNA binding domain, fibrillarin;PF08156|NOP5NT (NUC127) domain	NA	IPR002687|Domain Nop domain;IPR012974|Domain NOP5, N-terminal
OG0000594_pruned	0	1	0.5	0:0.313542001876068 0.441727790075177:0.686457998123932 3.13275552150295:0	0.0154741321653428:0.743350742716531 0.27525383804002:0.25530808763005 43.4955982340254:0.00134116965341886	0.4	0.527089	1	NA	NA	NA	NA	PF07992|Pyridine nucleotide-disulphide oxidoreductase;PF02852|Pyridine nucleotide-disulphide oxidoreductase, dimerisation domain;PF00462|Glutaredoxin;PF00890|FAD binding domain;PF12831|FAD dependent oxidoreductase	GO:0016491|oxidoreductase activity ;GO:0045454|cell redox homeostasis ;GO:0097573|glutathione oxidoreductase activity	IPR023753|Domain FAD/NAD(P)-binding domain;IPR004099|Domain Pyridine nucleotide-disulphide oxidoreductase, dimerisation domain;IPR002109|Domain Glutaredoxin;IPR003953|Domain FAD-dependent oxidoreductase 2, FAD binding domain
OG0000614_pruned	1	1	0.0596411	0.135350967180573:0.00388918740851705 0.135683021299503:0.870640646599367 43.7056823105331:0.125470165992116	0.0583290141083435:0.80321859854234 0.646114838878334:0.192607105903614 14.9707188878084:0.00417429555404654	2.8	0.0942643	0.399681	NA	NA	NA	Pristimantis_sp1	PF03055|Retinal pigment epithelial membrane protein	GO:0016702|oxidoreductase activity, acting on single donors with incorporation of molecular oxygen, incorporation of two atoms of oxygen	IPR004294|Family Carotenoid oxygenase
OG0000645_pruned	0	2	0.5	0:0.00122140504132311 0:0.998778594958677 1.00601035567371:0	0.0276942168386655:0.894317989476555 1:0.0987696325592035 33.2038982779085:0.00691237796424119	0	1	1	NA	NA	NA	NA	PF13410|Glutathione S-transferase, C-terminal domain;PF13409|Glutathione S-transferase, N-terminal domain;PF13417|Glutathione S-transferase, N-terminal domain	GO:0006749|glutathione metabolic process ;GO:0005515|protein binding	IPR004045|Domain Glutathione S-transferase, N-terminal
OG0000672_pruned	0	1	0.5	0:0.899377137454974 0.381170185883647:0.100622862545026 1.0023311890202:0	0.0486719182594435:0.960782116942223 1:0.0354836996652801 24.7407423700672:0.00373418339249651	0	1	1	NA	NA	NA	NA	PF03171|2OG-Fe(II) oxygenase superfamily;PF13640|2OG-Fe(II) oxygenase superfamily	NA	IPR044861|Domain Isopenicillin N synthase-like, Fe(2+) 2OG dioxygenase domain;IPR044862|Domain Prolyl 4-hydroxylase alpha subunit, Fe(2+) 2OG dioxygenase domain
OG0000677_pruned_1	0	1	0.5	0:0.472392697650904 0:0.527607302349096 1.11890733732438:0	0.011907969306328:0.944728133882787 0.0132821385561794:0.0397397826299845 70.9918190382324:0.0155320834872286	0	1	1	NA	NA	NA	NA	PF13499|EF-hand domain pair;PF13833|EF-hand domain pair;PF00036|EF hand;PF13405|EF-hand domain;PF13202|EF hand	GO:0005509|calcium ion binding	IPR002048|Domain EF-hand domain
OG0000677_pruned_2	0	4	0.250172	0:0.993012889771001 0:0.00404251168823189 1094.66413004402:0.00294459854076678	5.85353930110733e-06:0.921373316410329 0.00156450056794289:0.0786266835896708 4.77287225720525:0	4.28	0.0385633	0.182487	NA	NA	NA	NA	PF13499|EF-hand domain pair;PF13833|EF-hand domain pair;PF00036|EF hand;PF13405|EF-hand domain;PF13202|EF hand	GO:0005509|calcium ion binding	IPR002048|Domain EF-hand domain
OG0000679_pruned	0	2	0.5	0.0467816701344439:0.538835375822183 0.11776865797988:0.439237041329158 4.07181667794521:0.0219275828486584	0.00454622038947267:0 0.0290245369029415:0.989712163336061 6.51904259208884:0.010287836663939	0.02	0.887537	1	NA	NA	NA	NA	PF00505|HMG (high mobility group) box;PF09011|HMG-box domain	NA	IPR009071|Domain High mobility group box domain
OG0000700_pruned_1	0	1	0.5	0:1 0.0125887477403765:0 1.01831384184752:0	0:0.587919184804822 0.0030315901296091:0.394152305395643 1.29418717545546:0.0179285097995349	0	1	1	NA	NA	NA	NA	PF02991|Autophagy protein Atg8 ubiquitin like	NA	IPR004241|Family Autophagy protein Atg8 ubiquitin-like
OG0000700_pruned_2	0	2	0.5	0:1 0.0170254057244362:0 1.12155164135709:0	0.00595948125832643:0.961727008470761 0.00650277043703576:0.0200977473623298 113.265669626852:0.0181752441669097	0	1	1	NA	NA	NA	NA	PF02991|Autophagy protein Atg8 ubiquitin like	NA	IPR004241|Family Autophagy protein Atg8 ubiquitin-like
OG0000715_pruned	0	3	0.5	0.229414132114496:0.827123563703228 0.469260864074418:0.000603074459810772 2.84954874045455:0.172273361836961	0.0853732412022959:0.00368117453456434 0.100966931660329:0.684358291206027 2.0102933611306:0.311960534259409	3.4	0.0651964	0.290371	NA	NA	NA	NA	PF00031|Cystatin domain	GO:0004869|cysteine-type endopeptidase inhibitor activity	IPR000010|Domain Cystatin domain
OG0000720_pruned_1	1	5	0.5	0.0036693987451825:0.893157209783584 0.439785765307628:0.0176537059355787 3.84519694467996:0.0891890842808377	0.0253682097605064:0.839141910590416 1:0.146308539331116 298.379496681973:0.014549550078468	0	1	1	NA	NA	NA	Pristimantis_sp5	PF13499|EF-hand domain pair;PF13405|EF-hand domain;PF13833|EF-hand domain pair	GO:0005509|calcium ion binding	IPR002048|Domain EF-hand domain
OG0000758_pruned	0	1	0.29574	0.191510199234042:0.938849789805269 0.19202382188805:0.0061041668424923 8.51792808970098:0.0550460433522387	0.00637418450912402:0.89875670351791 0.965166263812317:0.092141965771898 10.5326218215254:0.00910133071019238	7.46	0.0063085	0.0445801	NA	NA	NA	NA	PF00217|ATP:guanido phosphotransferase, C-terminal catalytic domain;PF02807|ATP:guanido phosphotransferase, N-terminal domain	GO:0016772|transferase activity, transferring phosphorus-containing groups ;GO:0016301|kinase activity	IPR022414|Domain ATP:guanido phosphotransferase, catalytic domain;IPR022413|Domain ATP:guanido phosphotransferase, N-terminal
OG0000787_pruned_1	0	1	0.5	0.109390459478217:0 0.366474814376665:1 1.00232824726909:0	0:0.673210789596365 0.0139521973900094:0.314600529927075 93.542396933178:0.0121886804765597	0.08	0.777297	1	NA	NA	NA	NA	PF00412|LIM domain	NA	IPR001781|Domain Zinc finger, LIM-type
OG0000821_pruned	1	1	0.134872	0.164041145233028:0.689803408422345 0.164236534227195:0.291358342851245 275.663446413652:0.0188382487264094	0.0653023716130265:0.973964031928905 0.0655797413095062:0.00337298194521108 4.30122123921207:0.0226629861258837	6.12	0.0133661	0.0795958	NA	NA	NA	Pristimantis_sp4	PF00107|Zinc-binding dehydrogenase;PF16884|N-terminal domain of oxidoreductase;PF13602|Zinc-binding dehydrogenase	NA	IPR041694|Domain Oxidoreductase, N-terminal domain;IPR013149|Domain Alcohol dehydrogenase-like, C-terminal
OG0000860_pruned	1	6	0.259115	0:0.455499903502289 0:0.496745771665949 10.0326948871752:0.0477543248317621	0.0594826643785958:0.385905146642895 0.176180571896224:0.543014972102409 3.07164908030083:0.0710798812546959	4.7	0.0301626	0.150813	NA	NA	NA	Pristimantis_sp4	PF03762|Vitelline membrane outer layer protein I (VOMI)	NA	IPR005515|Family Vitelline membrane outer layer protein I (VOMI)
OG0000867_pruned	0	1	0.348548	0:0.95319298160904 0:0.0382004410107584 154.964915754698:0.00860657738020127	0.0116029954220304:0.989771138738071 1:0.00830567958046784 170.50919264676:0.0019231816814617	0.2	0.654721	1	NA	NA	NA	NA	PF04146|YT521-B-like domain	GO:0003723|RNA binding	IPR007275|Domain YTH domain
OG0000958_pruned	0	5	0.5	0:0.928757561165393 0:0.056548455381129 3.31337408681159:0.014693983453478	0.03239924581029:0.945539155875929 1:0.0368869684436902 50.7006694211951:0.0175738756803809	0	1	1	NA	NA	NA	NA	PF00261|Tropomyosin	NA	IPR000533|Family Tropomyosin
OG0000991_pruned_1	0	1	0.312718	0:0.130155214894091 0:0.810367097836691 4.97436709690639:0.0594776872692177	0.00555244322318089:0.735450102745498 0.143362025948705:0.250923245951496 6.9567834283215:0.0136266513030063	3.84	0.0500435	0.230635	NA	NA	NA	NA	PF00069|Protein kinase domain	GO:0006468|protein phosphorylation ;GO:0005524|ATP binding ;GO:0004672|protein kinase activity	IPR000719|Domain Protein kinase domain
OG0001018_pruned	0	1	0.5	0.094403813803762:0 0.41798176589305:1 1.0021865597099:0	0:0.00586028380525606 0.094202022661875:0.94731342338552 2.4240182309148:0.0468262928092239	0	1	1	NA	NA	NA	NA	PF00656|Caspase domain;PF00619|Caspase recruitment domain	GO:0042981|regulation of apoptotic process	IPR001315|Domain CARD domain
OG0001073_pruned_1	0	5	0.5	0.540983767816509:0.859886397725867 0.95433126954539:0.0430963245953317 2.72742073552285:0.0970172776788009	0:0.63892011945575 0.463976877446926:0.321056711365787 4.71791591702883:0.0400231691784628	2.02	0.155239	0.571018	NA	NA	NA	NA	PF02936|Cytochrome c oxidase subunit IV	GO:0005751|mitochondrial respiratory chain complex IV ;GO:0006123|mitochondrial electron transport, cytochrome c to oxygen	IPR004203|Family Cytochrome c oxidase subunit IV family
OG0001077_pruned	0	3	0.5	0:1 0.00723738721972489:0 1.10920223995916:0	0.00191712778082594:0.919276931409188 0.0965600681772208:0.062990420988208 7.32537818904749:0.0177326476026039	0	1	1	NA	NA	NA	NA	PF01926|50S ribosome-binding GTPase;PF16897|C-terminal region of MMR_HSR1 domain;PF02824|TGS domain;PF06071|Protein of unknown function (DUF933)	GO:0005525|GTP binding	IPR006073|Domain GTP binding domain;IPR031662|Domain GTP binding protein, second domain;IPR004095|Domain TGS;IPR013029|Domain YchF, C-terminal domain
OG0001079_pruned	0	3	0.5	0:0.663688148633534 0.999368433118802:0 2.5387071671418:0.336311851366466	0.0377032288098408:0.568027452679485 0.298982715608084:0.424484229784817 18.0680900589688:0.00748831753569885	0	1	1	NA	NA	NA	NA	PF18044|CCCH-type zinc finger;PF14608|RNA-binding, Nab2-type zinc finger;PF00097|Zinc finger, C3HC4 type (RING finger);PF15815|E3 ubiquitin-protein ligase makorin, C-terminal;PF00642|Zinc finger C-x8-C-x5-C-x3-H type (and similar);PF13445|RING-type zinc-finger;PF15663|Zinc-finger containing family	GO:0046872|metal ion binding	IPR041367|Domain E3 ligase, CCCH-type zinc finger;IPR018957|Domain Zinc finger, C3HC4 RING-type;IPR031644|Domain E3 ubiquitin-protein ligase makorin 1, C-terminal;IPR000571|Domain Zinc finger, CCCH-type;IPR027370|Domain RING-type zinc-finger, LisH dimerisation motif;IPR041686|Domain Zinc-finger CCCH domain
OG0001128_pruned	0	1	0.5	0.033623022593168:0 0.0819588674379558:1 1.00232766163747:0	0.0698909544278603:0.253167989991822 0.0732765424255354:0.73427661857931 5.30950264287602:0.0125553914288673	0	1	1	NA	NA	NA	NA	PF01504|Phosphatidylinositol-4-phosphate 5-Kinase	GO:0046488|phosphatidylinositol metabolic process ;GO:0016307|phosphatidylinositol phosphate kinase activity	IPR002498|Domain Phosphatidylinositol-4-phosphate 5-kinase, core
OG0001145_pruned	1	7	0.000148008	0.0170113280513841:0.712120407729872 0.030993765488668:0.273320446058565 9999999171.59636:0.014559146211563	0.00350060461717547:0.987626917790275 0.00592716271403703:0.0103081852228888 9999.99999999834:0.0020648969868358	1.82	0.177313	0.626507	NA	NA	NA	Pristimantis_sp1	PF03947|Ribosomal Proteins L2, C-terminal domain;PF00181|Ribosomal Proteins L2, RNA binding domain	GO:0003735|structural constituent of ribosome ;GO:0005840|ribosome ;GO:0006412|translation	IPR022669|Domain Ribosomal protein L2, C-terminal;IPR022666|Domain Ribosomal Proteins L2, RNA binding domain
OG0001146_pruned	0	3	0.000937482	0:0.00775011298667293 0:0.962723823900139 9999999171.59636:0.0295260631131881	0:0.231795083872269 0.0350117930331701:0.754048943121889 2857.07310191085:0.0141559730058417	25.7	3.99e-07	6.82e-06	NA	NA	NA	NA	PF00076|RNA recognition motif. (a.k.a. RRM, RBD, or RNP domain);PF00098|Zinc knuckle;PF02023|SCAN domain	GO:0003676|nucleic acid binding ;GO:0008270|zinc ion binding	IPR000504|Domain RNA recognition motif domain;IPR001878|Domain Zinc finger, CCHC-type;IPR003309|Domain SCAN domain
OG0001175_pruned	1	4	0.0551463	0:0.583073478410894 0:0.199710303846754 21.3289085644913:0.217216217742352	0:0.0110571729927718 0.105456096830556:0.93298260564979 2.64653796347287:0.0559602213574381	40.34	2.13e-10	7.52e-09	NA	NA	NA	Pristimantis_sp3	PF00106|short chain dehydrogenase	GO:0016491|oxidoreductase activity	IPR002347|Family Short-chain dehydrogenase/reductase SDR
OG0001201_pruned	0	1	0.5	0.00319900444641108:0.991574473063247 0.0057749085619016:0.00842552693675347 1.0023285400851:0	0:0.977546027242996 1:0.0205262422075515 3997.96280873749:0.0019277305494525	0	1	1	NA	NA	NA	NA	PF00027|Cyclic nucleotide-binding domain;PF02197|Regulatory subunit of type II PKA R-subunit	NA	IPR000595|Domain Cyclic nucleotide-binding domain;IPR003117|Domain cAMP-dependent protein kinase regulatory subunit, dimerization-anchoring domain
OG0001234_pruned	0	1	0.5	0:0.186133123548686 0.00342945223801328:0.804490100425337 1.73510072531036:0.00937677602597695	0.000481051569343882:0.0145176254934047 0.00618438686083078:0.969984699135103 200.056880884904:0.0154976753714925	0	1	1	NA	NA	NA	NA	PF00125|Core histone H2A/H2B/H3/H4;PF16211|C-terminus of histone H2A	GO:0003677|DNA binding	IPR007125|Domain Histone H2A/H2B/H3;IPR032454|Domain Histone H2A, C-terminal domain
OG0001254_pruned	0	7	0.5	0.114003201450002:1 0.137581928540962:0 1.00156340103201:0	0:0.924513914973633 0.467418027497497:0.065569651978181 50.0275920945565:0.00991643304818626	0	1	1	NA	NA	NA	NA	PF01092|Ribosomal protein S6e	GO:0003735|structural constituent of ribosome ;GO:0005840|ribosome ;GO:0006412|translation	IPR001377|Family Ribosomal protein S6e
OG0001262_pruned	0	1	0.5	0.0383078551756732:0.988476235618673 1:0.0016753795506218 9.9895491492479:0.00984838483070471	0.0067303810204642:0.897114325156054 0.508129462971474:0.0898978878031947 25.0516706086173:0.0129877870407516	6.56	0.0104296	0.0665499	NA	NA	NA	NA	PF00261|Tropomyosin;PF12718|Tropomyosin like;PF15732|Domain of unknown function (DUF4681)	NA	IPR000533|Family Tropomyosin;IPR031465|Family Protein of unknown function DUF4681
OG0001269_pruned_1	0	3	0.5	0:0.770861135261767 0:0.0087271813158142 1.07163702486453:0.220411683422419	0.00907154689265083:0.551253309726886 0.0589415289661315:0.445431378860691 23.6367083387064:0.00331531141242326	0	1	1	NA	NA	NA	NA	PF00822|PMP-22/EMP/MP20/Claudin family	GO:0016021|integral component of membrane	IPR004031|Family PMP-22/EMP/MP20/Claudin superfamily
OG0001269_pruned_2	0	1	0.5	0.169280247340053:1 0.27202843537107:0 1.0224279236377:0	0:0.877004121640822 0.314242059230079:0.0942595655294723 5.60285782702099:0.0287363128297059	0	1	1	NA	NA	NA	NA	PF00822|PMP-22/EMP/MP20/Claudin family	GO:0016021|integral component of membrane	IPR004031|Family PMP-22/EMP/MP20/Claudin superfamily
OG0001273_pruned_2	0	1	0.5	0.384811653885391:0 0.547411441550926:1 1.0019318158397:0	0.0426898190253655:0.803704487563347 0.920522596658543:0.183205166952608 690.501518217955:0.0130903454840442	0	1	1	NA	NA	NA	NA	PF04908|SH3-binding, glutamic acid-rich protein	NA	IPR006993|Family SH3-binding, glutamic acid-rich protein
OG0001352_pruned	0	1	0.5	0:0.866299448173129 0:0.133700551826871 1.08595059861758:0	0.063055341896637:0.984574858798722 0.06873535288826:0.000123236169152442 6.87733783428309:0.0153019050321252	0	1	1	NA	NA	NA	NA	PF00013|KH domain;PF13920|Zinc finger, C3HC4 type (RING finger)	GO:0003723|RNA binding	IPR004088|Domain K Homology domain, type 1
OG0001363_pruned	0	4	0.5	0.400761908073905:1 0.402763707211571:0 1.00272984324011:0	0.0615934645103898:0.742025912889001 0.707082644976711:0.245041528772923 63.882507557396:0.0129325583380761	0	1	1	NA	NA	NA	NA	PF00085|Thioredoxin	NA	IPR013766|Domain Thioredoxin domain
OG0001377_pruned	0	7	0.5	0:0.975406261431429 0:0.00359563987754361 8.78409236596219:0.0209980986910276	0:0.672964322335286 0.0028961074109107:0.322996449952908 4004.12390681777:0.00403922771180541	1.48	0.223775	0.741253	NA	NA	NA	NA	PF01479|S4 domain;PF00163|Ribosomal protein S4/S9 N-terminal domain	GO:0003723|RNA binding ;GO:0019843|rRNA binding	IPR002942|Domain RNA-binding S4 domain;IPR001912|Domain Ribosomal protein S4/S9, N-terminal
OG0001387_pruned	0	2	0.5	0:0.859764141021564 0:0.00228312085852566 4.42297699085962:0.137952738119911	0.0867958655033378:0.953180872262282 0.786037248396185:0.0259419609024436 6.46264990060169:0.0208771668352745	0	1	1	NA	NA	NA	NA	PF00227|Proteasome subunit;PF12465|Proteasome beta subunits C terminal	GO:0051603|proteolysis involved in protein catabolic process ;GO:0005839|proteasome core complex	IPR001353|Family Proteasome, subunit alpha/beta;IPR024689|Domain Proteasome beta subunit, C-terminal
OG0001412_pruned	0	4	0.202781	0:0.637896655307344 0:0.351270246672326 12.8053481952136:0.0108330980203297	0:0.761135599359179 0.12328726902985:0.206838260547531 10.1846089120863:0.0320261400932908	0	1	1	NA	NA	NA	NA	PF00410|Ribosomal protein S8	GO:0003735|structural constituent of ribosome ;GO:0005840|ribosome ;GO:0006412|translation	IPR000630|Family Ribosomal protein S8
OG0001413_pruned	2	7	7.02e-10	0.00730461358964748:0.061339908612559 0.0304397794731533:0.930831522495367 9999999171.59636:0.00782856889207368	0:0.963731502685486 0.446085426468316:0.0340557372512859 521.620886324172:0.00221276006322807	1.22	0.269361	0.849769	NA	NA	NA	Pristimantis_orestes,Pristimantis_sp3	PF00827|Ribosomal L15	GO:0003735|structural constituent of ribosome ;GO:0005840|ribosome ;GO:0006412|translation	IPR000439|Family Ribosomal protein L15e
OG0001420_pruned_2	0	1	0.5	0:1 0.000578629266590678:0 1.11938323811004:0	0:0.887429680088129 0.0127677651534819:0.105788289538702 3.77134627714121:0.00678203037316864	0	1	1	NA	NA	NA	NA	PF00071|Ras family	GO:0003924|GTPase activity ;GO:0005525|GTP binding	IPR001806|Family Small GTPase
OG0001494_pruned	0	4	0.5	0:0.432082007899609 0:0.567917992100391 1.10715104183824:0	0:0.958546555813013 0:0.0288915088065145 367.914286981436:0.0125619353804723	0	1	1	NA	NA	NA	NA	PF00238|Ribosomal protein L14p/L23e	GO:0003735|structural constituent of ribosome ;GO:0005840|ribosome ;GO:0006412|translation	IPR000218|Family Ribosomal protein L14P
OG0001513_pruned	0	4	0.5	0.187602593007919:0.038021516532344 0.188629333975443:0.918535622526251 10.3882126705403:0.0434428609414051	0:0.535188008923756 0.464945374646195:0.457015555291434 96.1586112503176:0.00779643578481018	0	1	1	NA	NA	NA	NA	PF07645|Calcium-binding EGF domain;PF11938|TLR4 regulator and MIR-interacting MSAP;PF00053|Laminin EGF domain;PF12947|EGF domain	GO:0005509|calcium ion binding	IPR001881|Domain EGF-like calcium-binding domain;IPR021852|Domain Domain of unknown function DUF3456;IPR002049|Domain Laminin-type EGF domain;IPR024731|Domain EGF domain
OG0001514_pruned_1	0	1	0.5	0:1 6.2873867548346e-08:0 1.04809043468672:0	0:0.89514479951884 0.749881941650991:0.0948607437902676 380.240882867464:0.00999445669089211	0	1	1	NA	NA	NA	NA	PF01849|NAC domain	NA	IPR002715|Domain Nascent polypeptide-associated complex NAC domain
OG0001514_pruned_2	0	5	0.5	0:1 0.000539083351492504:0 1.0909434235969:0	0.00596973873312025:0.874998454774309 0.00623423184660216:0.0880862560958692 41.5338244912794:0.0369152891298217	0	1	1	NA	NA	NA	NA	PF01849|NAC domain	NA	IPR002715|Domain Nascent polypeptide-associated complex NAC domain
OG0001514_pruned_3	1	1	0.095433	0:0.808624210418214 0.253630199780945:0.110240570743382 11.4808624174737:0.0811352188384032	0:0.951764034621698 0.65637035925707:0.0277738335415883 165.467483846701:0.0204621318367136	5.08	0.0242034	0.128278	NA	NA	NA	Pristimantis_sp4	PF01849|NAC domain	NA	IPR002715|Domain Nascent polypeptide-associated complex NAC domain
OG0001519_pruned	0	1	0.5	0.356956860751428:1 0.357127280956347:0 1.00238907485341:0	0.0330171840031633:0.525195746239691 0.357370072169512:0.444108013970744 6.2596864130526:0.0306962397895652	0	1	1	NA	NA	NA	NA	PF03803|Scramblase	GO:0017121|plasma membrane phospholipid scrambling ;GO:0017128|phospholipid scramblase activity	IPR005552|Family Scramblase
OG0001564_pruned	0	1	0.299274	0:0.718262037387594 0.981013463536923:0.262010410327934 9998.99000100947:0.0197275522844718	0.0214995687012708:0.43302284977338 0.208169071343488:0.427509499367434 3.79558744459875:0.139467650859186	0	1	1	NA	NA	NA	NA	PF13499|EF-hand domain pair	GO:0005509|calcium ion binding	IPR002048|Domain EF-hand domain
OG0001572_pruned	0	1	0.5	0.0437178651611951:0.916929143923764 0.180000025826743:0.00233371346867465 2.19309985118551:0.080737142607561	0.0286130438036897:0.915361801854698 0.669146257343606:0 1.1493665966376:0.0846381981453017	3.16	0.0754632	0.327832	NA	NA	NA	NA	PF00307|Calponin homology (CH) domain;PF00402|Calponin family repeat	GO:0005515|protein binding	IPR001715|Domain Calponin homology domain;IPR000557|Repeat Calponin repeat
OG0001581_pruned	0	2	0.5	0.0242387394945254:1 0.0321520982242341:0 1.0015622311101:0	0:0.00270915673945252 0.0216051466959348:0.99 2.32003423769137:0.0072908432605475	0	1	1	NA	NA	NA	NA	PF00069|Protein kinase domain;PF00433|Protein kinase C terminal domain;PF00169|PH domain	GO:0006468|protein phosphorylation ;GO:0005524|ATP binding ;GO:0004672|protein kinase activity ;GO:0004674|protein serine/threonine kinase activity	IPR000719|Domain Protein kinase domain;IPR017892|Domain Protein kinase, C-terminal;IPR001849|Domain Pleckstrin homology domain
OG0001591_pruned	0	2	0.5	0:1 0.000573154695201775:0 1.07809283827185:0	0:0.603189281325993 0.0670992493542816:0.376980467121346 434.439049771293:0.0198302515526609	0	1	1	NA	NA	NA	NA	PF00335|Tetraspanin family	GO:0016021|integral component of membrane	IPR018499|Family Tetraspanin/Peripherin
OG0001606_pruned	0	6	0.5	0.0916636038529344:0.760217019694357 0.093209446773819:0.00281997133495524 2.86916007220803:0.236963008970688	0.0916217914987016:0.935163382589412 1:0.0623812298846008 9999.99999999834:0.00245538752598728	0	1	1	NA	NA	NA	NA	PF00137|ATP synthase subunit C	GO:1902600|proton transmembrane transport ;GO:0015078|proton transmembrane transporter activity ;GO:0033177|proton-transporting two-sector ATPase complex, proton-transporting domain	IPR002379|Domain V-ATPase proteolipid subunit C-like domain
OG0001652_pruned	0	1	0.5	0.0133490183326382:0.746957918971246 0.0243538217524515:0.216405803821913 3.96275315646115:0.0366362772068417	0.0228039030177333:0.898532103244032 0.454104224449851:0.0895375647267143 8.71583943644155:0.0119303320292533	5.62	0.0177566	0.102294	NA	NA	NA	NA	PF07500|Transcription factor S-II (TFIIS), central domain;PF01096|Transcription factor S-II (TFIIS);PF08711|TFIIS helical bundle-like domain	GO:0006351|transcription, DNA-templated ;GO:0003676|nucleic acid binding ;GO:0008270|zinc ion binding ;GO:0005634|nucleus	IPR003618|Domain Transcription elongation factor S-II, central domain;IPR001222|Domain Zinc finger, TFIIS-type;IPR017923|Domain Transcription factor IIS, N-terminal
OG0001682_pruned	0	6	0.5	0.0532860624013314:0.818737453345779 0.0813120770479136:0.181262546654222 1.00137561231252:0	0.0139736501901475:0.902100832762906 0.358951233736317:0.0557198350834749 1.79713547463361:0.0421793321536189	0	1	1	NA	NA	NA	NA	PF00177|Ribosomal protein S7p/S5e	NA	IPR023798|Domain Ribosomal protein S7 domain
OG0001689_pruned_1	2	3	0.00536085	0:0.936801374219193 0:0.0237636863459443 82.3601749515653:0.0394349394348625	0.122005698140945:0.863156504333527 0.999368433118802:0 1.99678785849029:0.136843495666473	4.08	0.0433937	0.203528	NA	NA	NA	Pristimantis_sp3,Pristimantis_sp5	PF06388|Protein of unknown function (DUF1075)	NA	IPR009432|Family Protein of unknown function DUF1075
OG0001700_pruned_1	0	4	0.5	0.999368433118802:0 1:8.06817987952453e-05 11.4716397071149:0.999919318201205	0.0592216904244977:0.453384412657161 0.106092652616796:0.537904529833638 10.681894295087:0.00871105750920155	0.04	0.841481	1	NA	NA	NA	NA	PF01086|Clathrin light chain	GO:0030130|clathrin coat of trans-Golgi network vesicle ;GO:0006886|intracellular protein transport ;GO:0030132|clathrin coat of coated pit ;GO:0016192|vesicle-mediated transport ;GO:0005198|structural molecule activity	IPR000996|Family Clathrin light chain
OG0001700_pruned_2	0	1	0.5	0.0696251408954391:0.950922103396983 0.0697989561967748:0.0371988245988544 13.5185627261602:0.011879072004163	0.00874264889801146:0.88275098459921 0.710466396638859:0.111594424781461 97.6273371312993:0.00565459061932841	0	1	1	NA	NA	NA	NA	PF01086|Clathrin light chain	GO:0030130|clathrin coat of trans-Golgi network vesicle ;GO:0006886|intracellular protein transport ;GO:0030132|clathrin coat of coated pit ;GO:0016192|vesicle-mediated transport ;GO:0005198|structural molecule activity	IPR000996|Family Clathrin light chain
OG0001704_pruned_1	0	5	0.5	0.00159669260934004:0 0.192250710776525:1 1.00150535843578:0	0.0160422142827992:0.974064008083229 0.0162009652434079:0 3.20670508972331:0.0259359919167708	0	1	1	NA	NA	NA	NA	PF02991|Autophagy protein Atg8 ubiquitin like	NA	IPR004241|Family Autophagy protein Atg8 ubiquitin-like
OG0001704_pruned_2	0	5	0.5	0:0.997016347455218 0:0.00172901029335422 9999999171.59636:0.00125464225142728	0:0.00262149912896511 0.0079020130195383:0.99161228646693 4444.56628422605:0.00576621440410455	0	1	1	NA	NA	NA	NA	PF02991|Autophagy protein Atg8 ubiquitin like	NA	IPR004241|Family Autophagy protein Atg8 ubiquitin-like
OG0001725_pruned_2	1	3	0.0787485	0.11936245360696:0.960875849296885 0.119802255244347:0.0310234895125589 54.5240133819987:0.00810066119055645	0:0.535510554497385 0.214107043094759:0.447858029321339 5.61407963789464:0.0166314161812758	4.98	0.025642	0.133238	NA	NA	NA	Pristimantis_orestes	PF01230|HIT domain;PF11969|Scavenger mRNA decapping enzyme C-term binding	NA	IPR001310|Family Histidine triad (HIT) protein
OG0001728_pruned	0	7	0.5	0.0950820309741809:1 0.143250221379844:0 1.00240075157344:0	0.0497082150923712:0.984378432364772 0.996465469703012:0 5.6580829779229:0.0156215676352277	0	1	1	NA	NA	NA	NA	PF01294|Ribosomal protein L13e	GO:0003735|structural constituent of ribosome ;GO:0005840|ribosome ;GO:0006412|translation	IPR001380|Family Ribosomal protein L13e
OG0001732_pruned	0	7	0.5	0.0249552854022622:0 0.03565969596541:1 1.00201653013916:0	0.00175100147861287:0.684765414486943 0.0965066908090571:0.289249744700824 8.34358776445361:0.025984840812233	0	1	1	NA	NA	NA	NA	PF00298|Ribosomal protein L11, RNA binding domain;PF03946|Ribosomal protein L11, N-terminal domain	GO:0003735|structural constituent of ribosome ;GO:0005840|ribosome ;GO:0006412|translation	IPR020783|Domain Ribosomal protein L11, C-terminal;IPR020784|Domain Ribosomal protein L11, N-terminal
OG0001735_pruned	0	2	0.5	0.594429137707844:0 0.631102371217889:1 1.00231477787175:0	0.0678582840365336:0.617609958399571 0.703149042772359:0.37999465397509 171.016774965861:0.00239538762533877	0	1	1	NA	NA	NA	NA	PF00378|Enoyl-CoA hydratase/isomerase;PF00887|Acyl CoA binding protein;PF13458|Periplasmic binding protein	GO:0003824|catalytic activity ;GO:0000062|fatty-acyl-CoA binding	IPR001753|Family Enoyl-CoA hydratase/isomerase;IPR000582|Domain Acyl-CoA-binding protein, ACBP;IPR028081|Domain Leucine-binding protein domain
OG0001824_pruned_2	0	1	0.5	0:0.860902979000911 0:0.00523018577160884 1.26701449445528:0.13386683522748	0:0.280236233036885 0.109434139125866:0.67003705876796 3.89879870652647:0.0497267081951551	0.1	0.75183	1	NA	NA	NA	NA	PF13899|Thioredoxin-like	NA	NA
OG0001824_pruned_3	0	1	0.5	0.0952426555222437:0.754335498852439 0.999368338576136:0 3.02691046482765:0.245664501147561	0.0847656782236511:0.94849293754535 0.857543550304173:0.0101008422432645 4.14010207978644:0.0414062202113859	0	1	1	NA	NA	NA	NA	PF13899|Thioredoxin-like	NA	NA
OG0001869_pruned_1	0	1	0.5	0.000144276794135045:0.605903054861178 0.0596091098105437:0.378062641050124 1.67711587731642:0.0160343040886973	0:0.0233593222585168 0.0012915267509874:0.958345051570043 212.175008883411:0.0182956261714403	0	1	1	NA	NA	NA	NA	PF13405|EF-hand domain;PF00036|EF hand;PF13202|EF hand;PF13833|EF-hand domain pair	GO:0005509|calcium ion binding	IPR002048|Domain EF-hand domain
OG0001883_pruned	0	2	0.5	0:1 0.000573090913085473:0 1.11824431453034:0	0.0676959835417904:0.00192004933401842 0.0687011864196416:0.986982389773751 10.4824854496625:0.0110975608922311	0	1	1	NA	NA	NA	NA	PF05822|Pyrimidine 5'-nucleotidase (UMPH-1)	GO:0005737|cytoplasm ;GO:0000287|magnesium ion binding ;GO:0008253|5'-nucleotidase activity	IPR006434|Family Pyrimidine 5'-nucleotidase, eukaryotic
OG0001887_pruned	0	1	0.5	0.90395512339204:0 1:1 1.00156398599374:0	0.025519928624929:0.0609239134644622 0.0265012801833021:0.869870839388482 3.9776806922053:0.0692052471470553	0	1	1	NA	NA	NA	NA	PF00179|Ubiquitin-conjugating enzyme	NA	IPR000608|Domain Ubiquitin-conjugating enzyme E2
OG0001893_pruned	0	1	0.5	0.00586102906175778:0.568293953814118 0.00587182170039759:0.190040219344432 1.70101966356715:0.24166582684145	0.00291538654172049:0.835159907534998 0.419722861475219:0.152376715260185 4.50934971850654:0.0124633772048172	0	1	1	NA	NA	NA	NA	PF00595|PDZ domain	GO:0005515|protein binding	IPR001478|Domain PDZ domain
OG0001921_pruned_2	0	6	0.5	0:0.614799140289652 0:0.315453868470441 2.23459917477545:0.0697469912399065	0.0331473281367277:0.799697079575687 0.899845048863253:0.155326604785262 6.79558641507939:0.0449763156390517	0	1	1	NA	NA	NA	NA	PF00241|Cofilin/tropomyosin-type actin-binding protein	GO:0003779|actin binding	IPR002108|Domain Actin-depolymerising factor homology domain
OG0001926_pruned	0	7	0.000958121	0:0.496388211787619 0.212087208603318:0.495813258528383 2316.30614724736:0.00779852968399753	0.0012030076165284:0.579268664299808 0.0235738720948783:0.416070425535379 123.485606642667:0.0046609101648131	0	1	1	NA	NA	NA	NA	PF16205|Ribosomal_S17 N-terminal;PF00366|Ribosomal protein S17	GO:0003735|structural constituent of ribosome ;GO:0005840|ribosome ;GO:0006412|translation	IPR000266|Family Ribosomal protein S17/S11;IPR032440|Domain 40S ribosomal protein S11, N-terminal
OG0001930_pruned	0	4	0.0501853	0:0.916013363445104 0:0.0195348070010883 334.064640286434:0.0644518295538081	0.00215819733520763:0.929036944842053 0.534595310115511:0.0643773348087185 23.4522935530063:0.00658572034922898	0	1	1	NA	NA	NA	NA	PF03643|Vacuolar protein sorting-associated protein 26	GO:0006886|intracellular protein transport	IPR028934|Family Vacuolar protein sorting protein 26 related
OG0001936_pruned_2	0	6	0.5	0.0330349067453338:0 0.110897593182558:1 1.00156047623107:0	0.0123722786154314:0.617730205338701 0.132711228889231:0.374245924653287 9.12851030971105:0.00802387000801212	0	1	1	NA	NA	NA	NA	PF00173|Cytochrome b5-like Heme/Steroid binding domain	NA	IPR001199|Domain Cytochrome b5-like heme/steroid binding domain
OG0001981_pruned_2	0	2	0.5	0:0.82617506840242 0:0.0406447641708622 1.31599752038678:0.133180167426718	0:0.384181885478391 0.272069614791014:0.605006101414336 18.4958988603029:0.0108120131072732	0.1	0.75183	1	NA	NA	NA	NA	PF03364|Polyketide cyclase / dehydrase and lipid transport	NA	IPR005031|Domain Coenzyme Q-binding protein COQ10, START domain
OG0001982_pruned	0	1	0.5	0.151854198854032:0.398468267694031 0.151859169790456:0.558285379153265 8.9744606595896:0.0432463531527037	0.0809683712643191:0.975108327351664 0.319018097025219:0.00319825699642326 4.73708490481979:0.0216934156519124	2.88	0.089686	0.383335	NA	NA	NA	NA	PF01105|emp24/gp25L/p24 family/GOLD	NA	IPR009038|Domain GOLD domain
OG0001983_pruned	0	1	0.5	1.82276796506352e-05:0 0.0367575087413962:1 1.02777318981986:0	0.0453023193156082:0.972992778428097 1:0.0251700848086143 3.0580995941775:0.0018371367632888	0	1	1	NA	NA	NA	NA	PF05653|Magnesium transporter NIPA	GO:0015693|magnesium ion transport ;GO:0016021|integral component of membrane ;GO:0015095|magnesium ion transmembrane transporter activity	IPR008521|Family Magnesium transporter NIPA
OG0001985_pruned	0	2	0.5	0:0.46591750705145 0:0.337339449640793 1.14237861428439:0.196743043307757	0.00303589310121435:0 0.0798522115046311:0.971582282457627 4.24341979707979:0.0284177175423734	0	1	1	NA	NA	NA	NA	PF03381|LEM3 (ligand-effect modulator 3) family / CDC50 family	GO:0016020|membrane	IPR005045|Family CDC50/LEM3 family
OG0002045_pruned	0	1	0.5	0:0.936614000336969 0:0.0484926846799951 6.7770822132941:0.0148933149830361	0.0550105537510891:0.99598445059525 0.731306247992413:0.00113603052764003 665.446441614075:0.00287951887710965	0	1	1	NA	NA	NA	NA	PF00481|Protein phosphatase 2C;PF07830|Protein serine/threonine phosphatase 2C, C-terminal domain	GO:0016791|phosphatase activity ;GO:0000287|magnesium ion binding ;GO:0030145|manganese ion binding ;GO:0004721|phosphoprotein phosphatase activity	IPR001932|Domain PPM-type phosphatase domain;IPR012911|Domain Protein serine/threonine phosphatase 2C, C-terminal
OG0002047_pruned	1	2	0.00500694	0:0.946413690758393 0:0.0445043739179203 9999999171.59636:0.00908193532368678	0:0.800286263608174 0.730717128602443:0.194561112574052 28.5081092140371:0.00515262381777463	0	1	1	NA	NA	NA	Pristimantis_sp3	NA	NA	NA
OG0002055_pruned_2	0	1	0.5	8.44553621034897e-05:0.999368433118802 0.268678520538238:0.000628875146258888 3.4738342556268:2.6917349391433e-06	0:0.890489927734215 0.472735791655652:0.10313856522108 424.587045239046:0.00637150704470518	0	1	1	NA	NA	NA	NA	PF00385|Chromo (CHRromatin Organisation MOdifier) domain;PF01393|Chromo shadow domain	GO:0005634|nucleus	IPR023780|Domain Chromo domain;IPR008251|Domain Chromo shadow domain
OG0002090_pruned_1	0	4	0.5	0:0.588479600322317 0.999368433118802:0 1.18009079540155:0.411520399677683	0.0175357513210373:0.778837168501153 0.538617526120755:0.20961098803212 44.1293642072367:0.0115518434667266	0	1	1	NA	NA	NA	NA	PF13833|EF-hand domain pair;PF13202|EF hand;PF13499|EF-hand domain pair;PF13405|EF-hand domain	GO:0005509|calcium ion binding	IPR002048|Domain EF-hand domain
OG0002095_pruned_1	0	2	0.5	0:1 0.0115271443321718:0 1.09215484842693:0	0.0735197366934872:0.802080658930394 0.612906128224534:0.161417597366776 6.9357435554017:0.0365017437028294	0	1	1	NA	NA	NA	NA	PF17054|Microtubule-Associated protein Jupiter	NA	IPR033335|Family Microtubule-associated protein Jupiter
OG0002098_pruned	0	2	0.41561	0.999368433055574:0 1:0.000395889294036521 41.1169852592215:0.999604110705963	0.0689347207863656:0.728982259829184 0.116916918340415:0.258799774193877 57.7889151965968:0.012217965976939	2.48	0.115302	0.470078	NA	NA	NA	NA	PF00880|Nebulin repeat;PF00412|LIM domain;PF14604|Variant SH3 domain;PF00018|SH3 domain	GO:0005515|protein binding	IPR000900|Repeat Nebulin repeat;IPR001781|Domain Zinc finger, LIM-type;IPR001452|Domain SH3 domain
OG0002107_pruned_1	0	4	0.5	0:0.577151979112243 0.673811941183957:0.158439842721148 1.10959559753505:0.264408178166609	0.0330490673872148:0.839328218470195 0.53743709949492:0.15808786029679 36.2389145304879:0.00258392123301471	0	1	1	NA	NA	NA	NA	PF02815|MIR domain	NA	IPR016093|Domain MIR motif
OG0002116_pruned_1	0	1	0.5	0.0013199522067159:0 0.327794146042278:1 1.00146112076992:0	0.11082194924554:0.844922690011937 0.768150744038464:0.144100176834203 10.9727356985299:0.0109771331538601	0	1	1	NA	NA	NA	NA	PF03265|Deoxyribonuclease II	GO:0006259|DNA metabolic process ;GO:0004531|deoxyribonuclease II activity	IPR004947|Family Deoxyribonuclease II
OG0002141_pruned_1	0	7	0.202781	0:0.719662940817737 0:0.256173653459429 23.7768571709273:0.024163405722834	0.024734725900815:0.82760012468961 0.810946369716957:0.168181745146669 174.713506357264:0.00421813016372122	0	1	1	NA	NA	NA	NA	PF00254|FKBP-type peptidyl-prolyl cis-trans isomerase;PF01346|Domain amino terminal to FKBP-type peptidyl-prolyl isomerase;PF01753|MYND finger	GO:0003755|peptidyl-prolyl cis-trans isomerase activity ;GO:0006457|protein folding	IPR001179|Domain FKBP-type peptidyl-prolyl cis-trans isomerase domain;IPR000774|Domain Peptidyl-prolyl cis-trans isomerase, FKBP-type, N-terminal;IPR002893|Domain Zinc finger, MYND-type
OG0002157_pruned	0	3	0.5	0:0.81129239989254 0:0.101086843963848 11.9118441289704:0.0876207561436119	0:0.902155068888486 1:0.0925116502133341 4.70004444996484:0.00533328089817958	0.44	0.507122	1	NA	NA	NA	NA	PF06747|CHCH domain	NA	IPR010625|Domain CHCH
OG0002216_pruned	0	1	0.5	0.279230515834089:0.100184033754313 0.316106787189785:0.820034019925713 3.0522261380788:0.0797819463199738	0.0136410213100628:0.507428463200379 0.365309161858757:0.488865593099365 37.0888834239943:0.00370594370025599	0	1	1	NA	NA	NA	NA	PF03781|Sulfatase-modifying factor enzyme 1	NA	IPR005532|Domain Sulfatase-modifying factor enzyme
OG0002225_pruned	0	1	0.5	0.0932339860660191:1 0.0958882519921029:0 1.00158504784456:0	0:0.182246161135211 0.106288967471359:0.803966364214118 15.3886645173386:0.0137874746506714	0	1	1	NA	NA	NA	NA	PF01151|GNS1/SUR4 family	GO:0009922|fatty acid elongase activity ;GO:0016021|integral component of membrane	IPR002076|Family ELO family
OG0002255_pruned	0	1	0.5	0:0.301427114786947 0:0.572940943333255 1.44102235987745:0.125631941879798	0:0.680760464281745 0.0347499853242845:0.291993414585161 5.57881016997666:0.0272461211330945	0.72	0.396144	1	NA	NA	NA	NA	PF05255|Uncharacterised protein family (UPF0220)	NA	IPR007919|Family Uncharacterised protein family UPF0220
OG0002274_pruned_1	0	2	0.5	0:0.291244509625286 0:0.513197537983278 1.17144431440019:0.195557952391436	0.0440823198286948:0.830675221576963 0.0563079076352787:0.103600375368162 0.995254230165937:0.0657244030548755	11.96	0.000543549	0.00554002	NA	NA	NA	NA	PF00595|PDZ domain;PF17820|PDZ domain	GO:0005515|protein binding	IPR001478|Domain PDZ domain;IPR041489|Domain PDZ domain 6
OG0002282_pruned	0	3	0.5	0.373734240986736:1 0.410196912691865:0 1.00155638153128:0	0.00435383425126803:0.881969151651691 0.893031955099633:0.117163987017868 1366.13100949265:0.000866861330441421	0	1	1	NA	NA	NA	NA	PF15711|Interleukin-like EMT inducer	NA	IPR039477|Domain ILEI/PANDER domain
OG0002283_pruned	0	2	0.5	0:0.917800922854883 0:0.030372161504484 2.42243160386613:0.051826915640633	0:0.918707569584431 0.414128728992845:0.0756642744154694 27.6394429821428:0.00562815600009979	1.52	0.217619	0.729989	NA	NA	NA	NA	PF16211|C-terminus of histone H2A;PF01661|Macro domain;PF00125|Core histone H2A/H2B/H3/H4	GO:0003677|DNA binding	IPR032454|Domain Histone H2A, C-terminal domain;IPR002589|Domain Macro domain;IPR007125|Domain Histone H2A/H2B/H3
OG0002318_pruned	0	5	0.269403	0.00559697352346196:0.987175689730485 0.00574103296734362:0.00069650675823943 132.599784649632:0.0121278035112756	1.591936986008e-07:0.974422453698094 1:0.0092729644688713 1270.48624613422:0.0163045818330347	2.16	0.141645	0.547969	NA	NA	NA	NA	PF00833|Ribosomal S17	GO:0003735|structural constituent of ribosome ;GO:0005840|ribosome ;GO:0006412|translation	IPR001210|Family Ribosomal protein S17e
OG0002330_pruned_1	0	1	0.5	0.0680135363224378:1 0.125756424254334:0 1.03699782172291:0	0:0.00516581245389569 0.0242568134398719:0.97323810718392 2.54598997390059:0.0215960803621843	0	1	1	NA	NA	NA	NA	PF04729|ASF1 like histone chaperone	GO:0005634|nucleus ;GO:0006333|N/A	IPR006818|Family Histone chaperone ASF1-like
OG0002337_pruned_1	1	5	0.349062	0:0.534628727764226 0:0.024872240524841 3.26539311555308:0.440499031710933	0.00871528017360747:0.767048113892655 0.239500134701229:0.228577609001321 62.6501778531518:0.0043742771060239	1.7	0.192288	0.66177	NA	NA	NA	Pristimantis_sp2	PF00010|Helix-loop-helix DNA-binding domain	GO:0046983|protein dimerization activity	IPR011598|Domain Myc-type, basic helix-loop-helix (bHLH) domain
OG0002396_pruned_2	0	4	0.5	0:0.617937780317382 0:0.221220826446181 1.41530113321822:0.160841393236437	0.00555653538578251:0.626919702282017 0.514037737628536:0.367132014694649 26.978655289213:0.00594828302333342	0	1	1	NA	NA	NA	NA	PF05005|Janus/Ocnus family (Ocnus)	NA	IPR007702|Family Janus
OG0002400_pruned	0	1	0.5	0:0.482548986894922 0.0886517206767884:0.357963109357543 1:0.159487903747535	0.00407830872295328:0 0.0460979773500646:0.968638793010147 1.84529930050852:0.0313612069898529	0.08	0.777297	1	NA	NA	NA	NA	PF05351|GMP-PDE, delta subunit	NA	IPR008015|Domain GMP phosphodiesterase, delta subunit
OG0002415_pruned_2	0	3	0.5	0.379058833109714:1 0.999368433118802:0 1.23817655514474:0	0:0.324522785136766 0.0394270998259638:0.655694086014928 5.33660627704427:0.0197831288483061	0	1	1	NA	NA	NA	NA	PF00226|DnaJ domain	NA	IPR001623|Domain DnaJ domain
OG0002444_pruned	0	7	0.00921542	0.0413778903134398:0.921971865469502 1:0.0702912790919302 358.720203359792:0.00773685543856809	0:0.1941683700975 0.111588289979222:0.759836005091744 3.07368921694021:0.0459956248107559	0	1	1	NA	NA	NA	NA	PF00240|Ubiquitin family;PF04758|Ribosomal protein S30	GO:0003735|structural constituent of ribosome ;GO:0005840|ribosome ;GO:0005515|protein binding ;GO:0006412|translation	IPR000626|Domain Ubiquitin-like domain;IPR006846|Family Ribosomal protein S30
OG0002453_pruned	0	1	0.5	0.836054478156402:1 0.86102556334737:0 1.00176522351908:0	0.0555023020691442:0.582055034114379 0.511962604478305:0.412561356724088 36.8828902409251:0.00538360916153274	0	1	1	NA	NA	NA	NA	PF00240|Ubiquitin family	GO:0005515|protein binding	IPR000626|Domain Ubiquitin-like domain
OG0002461_pruned_1	0	1	0.5	0:0.388626885559247 0:0.56128804938843 1.54181669645921:0.0500850650523233	0.0201918777249956:0.909107938006383 0.134234246458276:0.078370027755914 10.4597347421635:0.0125220342377027	0	1	1	NA	NA	NA	NA	PF01217|Clathrin adaptor complex small chain	NA	IPR022775|Domain AP complex, mu/sigma subunit
OG0002462_pruned_2	0	1	0.5	0.00107713662428012:0 0.0657418967316239:1 1.00184675656541:0	0.0158315280624065:0.893595429268392 0.616493344152945:0.096609318585137 50.7647189323797:0.00979525214647142	0	1	1	NA	NA	NA	NA	PF00241|Cofilin/tropomyosin-type actin-binding protein;PF03311|Cornichon protein	GO:0003779|actin binding ;GO:0016192|vesicle-mediated transport	IPR002108|Domain Actin-depolymerising factor homology domain;IPR003377|Family Cornichon
OG0002531_pruned	0	1	0.5	0.0106883005544118:0.443302991297694 0.171311589645574:0.556697008702307 1.00190922722788:0	0:0.770677926617828 0.203252263362319:0.225424011029575 3942.25812525667:0.00389806235259649	0	1	1	NA	NA	NA	NA	PF04699|ARP2/3 complex 16 kDa subunit (p16-Arc)	GO:0030833|regulation of actin filament polymerization ;GO:0005885|Arp2/3 protein complex ;GO:0015629|actin cytoskeleton ;GO:0034314|Arp2/3 complex-mediated actin nucleation	IPR006789|Family Actin-related protein 2/3 complex subunit 5
OG0002537_pruned_2	0	1	0.5	0.112829674294293:0.847932551664583 0.117539094068405:0.152067448335417 1.00232619756067:0	0.0745270636135885:0.086556924128901 0.104300206150027:0.843425846101215 3.44737452847429:0.0700172297698841	0	1	1	NA	NA	NA	NA	PF00186|Dihydrofolate reductase	GO:0004146|dihydrofolate reductase activity ;GO:0046654|tetrahydrofolate biosynthetic process	IPR001796|Domain Dihydrofolate reductase domain
OG0002539_pruned	0	5	0.5	0.336133221109337:0.617554082188071 0.659101263467465:0.382445917811929 1.00156486343729:0	0.0577188272245747:0.939697502033758 1:0.0594794403433131 4999.49999999917:0.000823057622928412	0	1	1	NA	NA	NA	NA	PF00153|Mitochondrial carrier protein	NA	IPR018108|Repeat Mitochondrial substrate/solute carrier
OG0002574_pruned_1	0	1	0.5	0.000310615370037998:0.233145693465628 0.0168266155145897:0.718178315500781 1:0.0486759910335901	0.00136813344840275:0.961048207422088 0.67622645397191:0.028627024022894 449.293551016185:0.010324768555018	0	1	1	NA	NA	NA	NA	PF00156|Phosphoribosyl transferase domain	GO:0009116|nucleoside metabolic process	IPR000836|Domain Phosphoribosyltransferase domain
OG0002581_pruned_2	0	3	0.5	0:1 0.000489789716979407:0 1.02923430597382:0	0.112301153405227:0.941007040368318 0.7873660650339:0.0292795925699592 2.39563611831525:0.0297133670617232	0	1	1	NA	NA	NA	NA	PF00106|short chain dehydrogenase	GO:0016491|oxidoreductase activity	IPR002347|Family Short-chain dehydrogenase/reductase SDR
OG0002593_pruned	0	1	0.5	0.0526801790398817:0.589491775475086 0.053293723359052:0.410508224524914 1.0020306546162:0	0.0671552914669588:0.945475212272672 1:0.048590607813116 525.461462383881:0.00593417991421159	0	1	1	NA	NA	NA	NA	PF05361|PKC-activated protein phosphatase-1 inhibitor	GO:0005737|cytoplasm ;GO:0042325|regulation of phosphorylation	IPR008025|Family CPI-17
OG0002607_pruned_2	0	1	0.5	0.0555565677640578:0 0.359340192449007:1 1.10833110374302:0	0:0.634740156792045 0.551294120377383:0.36072478391583 30.0136817549822:0.0045350592921255	0.4	0.527089	1	NA	NA	NA	NA	PF09768|Peptidase M76 family	GO:0004222|metalloendopeptidase activity	IPR019165|Family Peptidase M76, ATP23
OG0002662_pruned	0	6	0.5	0:0.776447590283409 0:0.010283318642884 1.81714809010553:0.213269091073707	0.0154383745206554:0.766206636761274 0.92278555629437:0.19335967768897 1.19267545668608:0.0404336855497558	0	1	1	NA	NA	NA	NA	PF00255|Glutathione peroxidase	GO:0006979|response to oxidative stress ;GO:0004602|glutathione peroxidase activity	IPR000889|Family Glutathione peroxidase
OG0002722_pruned	0	1	0.5	0:0.470262427099095 0:0.412855123611554 1.21616920513329:0.11688244928935	0:0.0121419163690765 0.0567399186854992:0.976446490627273 3.27086217357177:0.0114115930036507	0	1	1	NA	NA	NA	NA	PF01070|FMN-dependent dehydrogenase;PF01073|3-beta hydroxysteroid dehydrogenase/isomerase family	GO:0016491|oxidoreductase activity ;GO:0003854|3-beta-hydroxy-delta5-steroid dehydrogenase activity ;GO:0006694|steroid biosynthetic process ;GO:0016616|oxidoreductase activity, acting on the CH-OH group of donors, NAD or NADP as acceptor	IPR000262|Domain FMN-dependent dehydrogenase;IPR002225|Domain 3-beta hydroxysteroid dehydrogenase/isomerase
OG0002723_pruned_1	0	2	0.5	0:1 0.000583992943448644:0 1.20552010002262:0	0.000176384032015302:0.990686686112626 0.0991791506037077:0.00931331388737411 0.76648105605687:0	0	1	1	NA	NA	NA	NA	PF16211|C-terminus of histone H2A;PF00125|Core histone H2A/H2B/H3/H4	GO:0003677|DNA binding	IPR032454|Domain Histone H2A, C-terminal domain;IPR007125|Domain Histone H2A/H2B/H3
OG0002727_pruned	0	3	0.5	0.0993564602348464:0 0.128379243716933:1 1.23411821190294:0	0.00962951021174359:0.742462153002908 0.108390076262506:0.176027782124259 2.9084462275755:0.0815100648728328	0	1	1	NA	NA	NA	NA	PF01042|Endoribonuclease L-PSP	NA	IPR006175|Family YjgF/YER057c/UK114 family
OG0002729_pruned	0	4	0.5	0.208073592321114:0 0.309469796986249:1 1.00260081016453:0	0.0426322591643646:0.919501774991688 0.524526814148183:0.0779515263288807 6.28364392759889:0.00254669867943097	0	1	1	NA	NA	NA	NA	PF01048|Phosphorylase superfamily	GO:0003824|catalytic activity ;GO:0009116|nucleoside metabolic process	IPR000845|Domain Nucleoside phosphorylase domain
OG0002750_pruned	0	1	0.5	0:0.150852261561448 0:0.0812496460087653 128.267837851461:0.767898092429786	0:0.469813873484835 0.191303397250624:0.523833684035783 247.141255577346:0.0063524424793817	0.9	0.342782	1	NA	NA	NA	NA	PF01146|Caveolin	GO:0070836|caveola assembly	IPR001612|Family Caveolin
OG0002810_pruned	0	1	0.5	0.442771225941584:0 0.443807785437128:0.978432340133127 26.5401196131268:0.0215676598668729	0.138049310630743:0.83045481524001 0.847045822395429:0.15239026686639 7.19736493919723:0.0171549178936003	2.12	0.145387	0.553678	NA	NA	NA	NA	PF00043|Glutathione S-transferase, C-terminal domain;PF13417|Glutathione S-transferase, N-terminal domain;PF02798|Glutathione S-transferase, N-terminal domain	GO:0006749|glutathione metabolic process ;GO:0005515|protein binding	IPR004045|Domain Glutathione S-transferase, N-terminal;IPR004046|Domain Glutathione S-transferase, C-terminal
OG0002883_pruned	0	1	0.5	0:0.667583526794936 0.552536835640349:0.332416473205064 1.00251383009474:0	0.0563776953712923:0.488289630185136 0.0567382654698772:0.468089745629713 5.05985747838275:0.0436206241851514	0	1	1	NA	NA	NA	NA	PF07742|BTG family	NA	IPR002087|Domain Anti-proliferative protein
OG0002928_pruned_1	0	1	0.5	0.223752025796375:0 0.294044468864578:1 1.001556674009:0	0.0757922865869697:0.85153698106772 0.318565620401942:0.101203562791659 7.47225209440901:0.0472594561406207	0	1	1	NA	NA	NA	NA	PF00111|2Fe-2S iron-sulfur cluster binding domain	GO:0051536|iron-sulfur cluster binding	IPR001041|Domain 2Fe-2S ferredoxin-type iron-sulfur binding domain
OG0002976_pruned_1	0	3	0.48226	0:0.830760106788462 0:0.0450516034121907 7.14835586618753:0.124188289799348	0.0162929371471913:0.639844962382543 0.288318295032161:0.322773405828723 4.49043420224041:0.0373816317887337	0	1	1	NA	NA	NA	NA	PF01161|Phosphatidylethanolamine-binding protein	NA	IPR008914|Family Phosphatidylethanolamine-binding protein
OG0002987_pruned	0	2	0.5	0.290799744125711:0.492451466541407 1:0.0229739655267357 1.26370387218031:0.484574567931858	0.10895532506531:0.903057606543946 0.179762862182277:0.0687244233875706 3.95771725553271:0.0282179700684838	4.36	0.0367923	0.175675	NA	NA	NA	NA	PF04970|Lecithin retinol acyltransferase	NA	IPR007053|Domain LRAT domain
OG0003002_pruned	0	3	0.5	0.202508732000789:0 0.247921902922091:1 1.00155842887803:0	0.019591849357896:0.454518164985358 0.28978404969818:0.540477737975577 14.7231280379379:0.00500409703906519	0	1	1	NA	NA	NA	NA	PF01633|Choline/ethanolamine kinase	NA	NA
OG0003038_pruned	0	7	0.5	0.00699735353003117:0.682979088468631 0.00771152074540336:0.2591950565549 1.48483930558542:0.0578258549764694	0.00262211228374571:0.983327001096213 0.910802130667566:0.00973314443378796 92.984708509228:0.00693985446999897	-5.24	1	1	NA	NA	NA	NA	PF01198|Ribosomal protein L31e	GO:0003735|structural constituent of ribosome ;GO:0005840|ribosome ;GO:0006412|translation	IPR000054|Family Ribosomal protein L31e
OG0003045_pruned	0	3	0.5	0.0233029562443554:0.793860020573734 0.0514416239871967:0.137241088429482 1:0.0688988909967837	0:0.897212319989312 0.354289959208711:0.101695480817832 450.30723143372:0.00109219919285516	0	1	1	NA	NA	NA	NA	PF01115|F-actin capping protein, beta subunit	GO:0008290|F-actin capping protein complex ;GO:0051016|barbed-end actin filament capping	IPR001698|Family F-actin-capping protein subunit beta
OG0003050_pruned	0	7	0.5	0.183039334701984:1 0.505551993588866:0 1.0014792626769:0	0.0604366496627084:0.128708731433927 0.0609662388350002:0.837543273273952 5.51911450436581:0.0337479952921201	0	1	1	NA	NA	NA	NA	PF10208|ARMET, C-terminal	NA	IPR019345|Domain ARMET, C-terminal
OG0003053_pruned_1	0	2	0.5	7.22813072840665e-08:0.358092414348054 7.22813072840665e-08:0.639263933858746 1.00232619756067:0.00264365179320061	0:0.95819884840449 1:0.0305715294819295 444.976988762494:0.0112296221135805	0	1	1	NA	NA	NA	NA	PF04061|ORMDL family	GO:0016021|integral component of membrane ;GO:0005789|endoplasmic reticulum membrane	IPR007203|Family ORMDL family
OG0003080_pruned	0	3	0.5	0.0216458840173192:0 0.0364286796792509:1 1.00154000298329:0	0.0167810759011041:0.67812592864737 0.441516885041892:0.314455646490751 241.273646024948:0.00741842486187901	0	1	1	NA	NA	NA	NA	PF07884|Vitamin K epoxide reductase family	NA	IPR012932|Domain Vitamin K epoxide reductase
OG0003082_pruned_1	0	6	0.5	0.000100301194546908:0.112496918396161 0.0380339231182424:0.846460267910242 1:0.0410428136935977	0.0564468066192943:0.828936685915044 0.54425122794668:0.165639749198376 660.009882937347:0.00542356488657928	0	1	1	NA	NA	NA	NA	PF02017|CIDE-N domain	GO:0006915|apoptotic process	IPR003508|Domain CIDE-N domain
OG0003129_pruned_1	0	1	0.5	0.437591000946126:0.628536135876097 0.572047894194663:0.187821065925566 3.82928176923041:0.183642798198337	0.00032484652518035:0 0.0875614226780131:0.714487125172326 2.34526809325981:0.285512874827674	4.6	0.031972	0.156899	NA	NA	NA	NA	PF13927|Immunoglobulin domain;PF13895|Immunoglobulin domain;PF07679|Immunoglobulin I-set domain	NA	IPR007110|Domain Immunoglobulin-like domain;IPR013098|Domain Immunoglobulin I-set
OG0003161_pruned_1	0	1	0.5	0:0.806048556581591 0.476715807807699:0.193951443418409 1.00256903869893:0	0.0024565297221028:0.973343582320026 0.00262248334682025:0.00246318901802971 3.29501265044932:0.0241932286619439	0	1	1	NA	NA	NA	NA	PF04845|PurA ssDNA and RNA-binding protein	GO:0032422|purine-rich negative regulatory element binding ;GO:0000977|RNA polymerase II transcription regulatory region sequence-specific DNA binding	IPR006628|Family Purine-rich element binding protein family
OG0003161_pruned_2	0	1	0.5	0.00465621382855293:0.85491240656405 0.0278000888398293:0.140523769990142 11.2899826966437:0.00456382344580857	0.00484586526137213:0.976316069174048 0.643358800128754:0.0198374852283717 2857.11599571598:0.00384644559757982	0	1	1	NA	NA	NA	NA	PF04845|PurA ssDNA and RNA-binding protein	GO:0032422|purine-rich negative regulatory element binding ;GO:0000977|RNA polymerase II transcription regulatory region sequence-specific DNA binding	IPR006628|Family Purine-rich element binding protein family
OG0003230_pruned	0	1	0.5	0.0536124739483345:0.749880955830135 0.0594324654034675:0.182604730237335 1:0.0675143139325292	0.0286081802385264:0.911380383916759 1:0.0856346853397485 9999.99999999834:0.00298493074349241	0.2	0.654721	1	NA	NA	NA	NA	PF01472|PUA domain;PF01509|TruB family pseudouridylate synthase (N terminal domain);PF08068|DKCLD (NUC011) domain;PF16198|tRNA pseudouridylate synthase B C-terminal domain	GO:0003723|RNA binding ;GO:0006396|RNA processing	IPR002478|Domain PUA domain;IPR012960|Domain Dyskerin-like;IPR002501|Domain Pseudouridine synthase II, N-terminal;IPR032819|Domain tRNA pseudouridylate synthase B, C-terminal
OG0003237_pruned_1	0	1	0.5	0:0.707738791262846 0:0.138739819911563 3.47259394608893:0.153521388825591	0.0520886746742987:0.939830755520527 0.899852837068824:0.00713164334290592 1.07845835295859:0.0530376011365667	0	1	1	NA	NA	NA	NA	PF01451|Low molecular weight phosphotyrosine protein phosphatase	NA	IPR023485|Domain Phosphotyrosine protein phosphatase I
OG0003237_pruned_2	0	1	0.5	0.0233930715713736:0.00078196601 0.0234011641373456:0.929564747610783 1.48997657562212:0.0696532863792171	0:0.356884005879719 0.0347235204757233:0.564173836490231 1.15447091989315:0.0789421576300496	1.36	0.243537	0.79187	NA	NA	NA	NA	PF01451|Low molecular weight phosphotyrosine protein phosphatase	NA	IPR023485|Domain Phosphotyrosine protein phosphatase I
OG0003346_pruned_2	0	1	0.5	0:0.843515733850834 0:0.0420860734572035 23.1429047650641:0.114398192691962	0.0235693943524633:0.653333293100449 0.392847608835085:0.335836282214642 7.52016571734377:0.0108304246849094	2.76	0.0966482	0.406536	NA	NA	NA	NA	PF03188|Eukaryotic cytochrome b561	NA	IPR006593|Domain Cytochrome b561/ferric reductase transmembrane
OG0003414_pruned	0	2	0.5	0.556574986181431:1 0.578717328575937:0 1.00232531911613:0	0.0759796937580308:0.536458705944798 0.0824373273009879:0.428425101168628 3.3104880092616:0.0351161928865746	0	1	1	NA	NA	NA	NA	PF06951|Group XII secretory phospholipase A2 precursor (PLA2G12)	GO:0004623|phospholipase A2 activity ;GO:0005576|extracellular region ;GO:0005509|calcium ion binding ;GO:0016042|lipid catabolic process	IPR010711|Family Group XII secretory phospholipase A2 precursor
OG0003432_pruned	0	6	0.5	0:0.31943115244725 0.304142134339059:0.68056884755275 1.00261042376747:0	0.00300100793469367:0.572395170989421 0.135318707116928:0.42608583333185 502.130952657916:0.00151899567872857	0	1	1	NA	NA	NA	NA	PF01965|DJ-1/PfpI family	NA	IPR002818|Domain DJ-1/PfpI
OG0003499_pruned	0	1	0.5	0:1 0.000596250573855782:0 1.12211049813233:0	0:0.855048576216471 0.0231277950225281:0.143537135973149 9999.99999999834:0.00141428781037957	2.26	0.132754	0.525072	NA	NA	NA	NA	PF00227|Proteasome subunit;PF10584|Proteasome subunit A N-terminal signature	GO:0005839|proteasome core complex ;GO:0051603|proteolysis involved in protein catabolic process ;GO:0019773|proteasome core complex, alpha-subunit complex ;GO:0006511|ubiquitin-dependent protein catabolic process	IPR001353|Family Proteasome, subunit alpha/beta;IPR000426|Domain Proteasome alpha-subunit, N-terminal domain
OG0003641_pruned	1	4	0.200797	0:0.417552225280409 0:0.546518936054681 7.19455885195489:0.03592883866491	0:0.987019124618056 1:0.00263064238317569 2856.93879008612:0.0103502329987686	-0.04	1	1	NA	NA	NA	Pristimantis_sp5	PF03931|Skp1 family, tetramerisation domain;PF01466|Skp1 family, dimerisation domain	GO:0006511|ubiquitin-dependent protein catabolic process	IPR016073|Domain SKP1 component, POZ domain;IPR016072|Domain SKP1 component, dimerisation
OG0003671_pruned	0	6	0.5	0:0.809856817485764 0:0.0823823870450247 1.46768495589391:0.107760795469211	0:0.0400457207232861 0.0724715306583354:0.954669899301582 57.9574462868061:0.00528437997513206	0.02	0.887537	1	NA	NA	NA	NA	NA	NA	NA
OG0003777_pruned_1	0	1	0.5	0.220581673490182:0.484729133806586 0.221202507599213:0.511030833693487 10.5898413466855:0.00424003249992649	0.0127381816972608:0.3702588984398 0.0920054457491915:0.588734645132299 2.70686600959106:0.0410064564279015	0.88	0.348202	1	NA	NA	NA	NA	PF04819|Family of unknown function (DUF716)	NA	IPR006904|Family Protein of unknown function DUF716
OG0003786_pruned	0	1	0.5	0.152500256019518:1 0.320020063468683:0 1.00156369351281:0	0.0393931690303864:0.988404224829296 0.995583531443592:0 1.10268942237188:0.0115957751707037	0	1	1	NA	NA	NA	NA	PF01227|GTP cyclohydrolase I	NA	IPR020602|Domain GTP cyclohydrolase I domain
OG0003887_pruned	0	1	0.5	0:1 0.00708540975908935:0 1.4869457163114:0	0:1 0.619661890600425:0 2.66139444527954:0	0	1	1	NA	NA	NA	NA	PF01214|Casein kinase II regulatory subunit	GO:0005956|protein kinase CK2 complex ;GO:0019887|protein kinase regulator activity	IPR000704|Family Casein kinase II, regulatory subunit
OG0003905_pruned_2	0	3	0.5	0.000637637637564575:0.860361401442529 0.00633347720334102:0.0192322941991661 83.1368696894259:0.120406304358305	0.111597426922588:0.925814743532905 0.146750630900618:0.0350437386391906 5.4052706186409:0.039141517827904	0	1	1	NA	NA	NA	NA	PF01215|Cytochrome c oxidase subunit Vb	GO:0005751|mitochondrial respiratory chain complex IV ;GO:0005740|mitochondrial envelope ;GO:0006123|mitochondrial electron transport, cytochrome c to oxygen	IPR002124|Family Cytochrome c oxidase, subunit Vb
OG0003911_pruned	0	5	0.259115	0:0.373807846977557 1:0.621813591459866 775.756051000297:0.00437856156257764	0.00647218097243749:0.185115829353972 0.114572526701593:0.791012044568377 22.143526652515:0.0238721260776514	0.28	0.596701	1	NA	NA	NA	NA	PF01597|Glycine cleavage H-protein	NA	IPR033753|Family Glycine cleavage system H-protein/Simiate
OG0003938_pruned	1	7	0.00202218	0.630733474122219:0.967142613854351 0.635397857762816:0.0225591996101203 4998.99750025972:0.0102981865355286	0.0497966555255814:0.601696770267191 0.556082231437403:0.379689306129964 30.8331240149034:0.0186139236028451	2.18	0.139814	0.544865	NA	NA	NA	Pristimantis_andinognomus	PF00581|Rhodanese-like domain	NA	IPR001763|Domain Rhodanese-like domain
OG0003944_pruned	0	2	0.5	0.0705805836434035:1 0.102886833740889:0 1.00155813639954:0	0.0350155631582911:0.961529871970421 1:0.0337547242183254 13.2515537850854:0.00471540381125318	0	1	1	NA	NA	NA	NA	PF00441|Acyl-CoA dehydrogenase, C-terminal domain;PF02771|Acyl-CoA dehydrogenase, N-terminal domain;PF02770|Acyl-CoA dehydrogenase, middle domain	GO:0016627|oxidoreductase activity, acting on the CH-CH group of donors ;GO:0050660|flavin adenine dinucleotide binding	IPR009075|Domain Acyl-CoA dehydrogenase/oxidase C-terminal;IPR006091|Domain Acyl-CoA oxidase/dehydrogenase, middle domain;IPR013786|Domain Acyl-CoA dehydrogenase/oxidase, N-terminal
OG0004045_pruned	0	2	0.5	0.00990833456412066:0.0678044583784574 0.212335139298431:0.90012612967286 2.08709517490269:0.0320694119486827	0.068978352239405:0.950079739316193 1:0.048077878798246 1880.61328586935:0.00184238188556053	0	1	1	NA	NA	NA	NA	PF00638|RanBP1 domain	GO:0046907|intracellular transport	IPR000156|Domain Ran binding domain
OG0004078_pruned	0	5	0.5	0.189375908999304:1 0.37711727471003:0 1.00130000650294:0	0.0344470884624759:0.926175094404375 0.861898539141052:0.0694900700196323 153.489507761279:0.00433483557599288	0.48	0.488422	1	NA	NA	NA	NA	PF01873|Domain found in IF2B/IF5	GO:0006413|translational initiation ;GO:0003743|translation initiation factor activity	IPR002735|Domain Translation initiation factor IF2/IF5 domain
OG0004143_pruned	2	7	1.77e-08	0:0.437705968764939 0:0.447752679605704 33.9609495233929:0.114541351629357	0:0.237390026229238 0.34962089921607:0.598297923275229 4.25791158387799:0.164312050495534	3.2	0.0736383	0.322548	NA	NA	NA	Pristimantis_sp2,Pristimantis_sp3	PF00031|Cystatin domain	GO:0004869|cysteine-type endopeptidase inhibitor activity	IPR000010|Domain Cystatin domain
OG0004211_pruned	0	6	0.5	0:1 0.102891279339358:0 1.30757718458271:0	0:0.462608459747318 0.0381262394170025:0.504223916274437 5.63281132418914:0.0331676239782452	0	1	1	NA	NA	NA	NA	PF01287|Eukaryotic elongation factor 5A hypusine, DNA-binding OB fold;PF08207|Elongation factor P (EF-P) KOW-like domain	GO:0045905|positive regulation of translational termination ;GO:0003746|translation elongation factor activity ;GO:0043022|ribosome binding ;GO:0003723|RNA binding ;GO:0045901|positive regulation of translational elongation	IPR020189|Domain Translation elongation factor, IF5A C-terminal;IPR013185|Domain Translation elongation factor, KOW-like
OG0004236_pruned_1	0	2	0.368522	0:0.967740259284362 0:0.026145467371333 545.451997085167:0.00611427334430508	0.109392967684675:0.149601693223388 0.11216013064784:0.80082199103406 1.66715129644275:0.0495763157425522	8.78	0.00304551	0.0230589	NA	NA	NA	NA	PF01391|Collagen triple helix repeat (20 copies);PF00059|Lectin C-type domain	NA	IPR008160|Repeat Collagen triple helix repeat;IPR001304|Domain C-type lectin-like
OG0004236_pruned_2	1	1	0.169274	0.125485450511947:0.969494808020639 0.125497566398845:0.0125358861073455 3999.99854354662:0.0179693058720155	0.0490731106343643:0.355670746006939 0.0628135769807302:0.620929928860532 1.96342021485697:0.0233993251325292	7.84	0.00511026	0.0371019	NA	NA	NA	Pristimantis_sp1	PF01391|Collagen triple helix repeat (20 copies);PF00059|Lectin C-type domain	NA	IPR008160|Repeat Collagen triple helix repeat;IPR001304|Domain C-type lectin-like
OG0004306_pruned	0	6	0.00446709	0.00994989211106356:0.99517648355504 0.009990144785367:0.000837508859711548 252.943778753252:0.00398600758524871	0.00485567081209077:0.986811084196024 0.00640895415630785:0.0102343362653582 48.2024958935297:0.00295457953861826	0	1	1	NA	NA	NA	NA	PF01201|Ribosomal protein S8e	NA	IPR022309|Family Ribosomal protein S8e/ribosomal biogenesis NSA2
OG0004312_pruned	0	1	0.5	0.323777253289359:0.255460124379329 0.324398434127311:0.721134278088203 1582.36362358224:0.0234055975324673	0.00770184119929029:0.68460573078423 0.310280572463162:0.259272739175823 1.30230960423023:0.0561215300399472	0	1	1	NA	NA	NA	NA	PF00300|Histidine phosphatase superfamily (branch 1)	NA	IPR013078|Family Histidine phosphatase superfamily, clade-1
OG0004334_pruned	0	6	0.5	0.12777035148492:0.26100178642015 0.129796833039763:0.73899821357985 1.00156106119023:0	0:0.744754407236884 0.143573702555017:0.237197490496719 3.36003697625177:0.0180481022663975	0	1	1	NA	NA	NA	NA	PF01145|SPFH domain / Band 7 family	NA	IPR001107|Domain Band 7 domain
OG0004404_pruned	0	1	0.5	0.0223311188621519:0 0.0346523277898711:1 1.00151953036342:0	0.0270323943776668:0.78307437181588 0.403674257367537:0.196339602205322 2.71530532900984:0.0205860259787982	0	1	1	NA	NA	NA	NA	PF00019|Transforming growth factor beta like domain	GO:0008083|growth factor activity	IPR001839|Domain Transforming growth factor-beta, C-terminal
OG0004449_pruned	0	6	0.132093	0.15820937084861:0.568298469017321 0.158330543306048:0.408401401142992 24.2999341110925:0.0233001298396867	0:0.15616125310672 0.198486940571489:0.824527426112696 16.3754292816011:0.0193113207805844	0.56	0.45426	1	NA	NA	NA	NA	PF00213|ATP synthase delta (OSCP) subunit	GO:0015986|proton motive force-driven ATP synthesis ;GO:0046933|proton-transporting ATP synthase activity, rotational mechanism	IPR000711|Family ATPase, OSCP/delta subunit
OG0004536_pruned	0	1	0.5	0.110450768245748:0 0.27958002377196:1 5.50583172547613:0	0.0341514545362704:0.740326777557192 0.546030236366665:0.252492741561885 13.8724182838043:0.00718048088092277	0	1	1	NA	NA	NA	NA	PF00096|Zinc finger, C2H2 type	NA	IPR013087|Domain Zinc finger C2H2-type
OG0004547_pruned	0	2	0.5	0:0.507515380237745 0:0.492484619762255 1.10417830373839:0	0:1 0.92708624099027:0 2.35507718284761:0	5.06	0.0244842	0.128482	NA	NA	NA	NA	PF01176|Translation initiation factor 1A / IF-1	GO:0006413|translational initiation ;GO:0003723|RNA binding ;GO:0003743|translation initiation factor activity	IPR006196|Domain RNA-binding domain, S1, IF1 type
OG0004576_pruned	0	7	0.261194	0.0537623055213345:0.000380239296779378 0.054042129378721:0.997750538170895 85.0876858465739:0.00186922253232597	0.00188971715099288:0.776142959162739 0.0824287599278638:0.197424736445432 2.72922066372027:0.0264323043918287	0.66	0.41656	1	NA	NA	NA	NA	PF05753|Translocon-associated protein beta (TRAPB)	NA	NA
OG0004704_pruned	0	2	0.5	0.0746402904615082:0 0.103448979990966:1 1.00226502713232:0	1.13229733093245e-05:0.832947910913438 0.414301069232706:0.165318797440982 1269.73042036013:0.00173329164558027	1.72	0.189693	0.657107	NA	NA	NA	NA	PF00108|Thiolase, N-terminal domain;PF02803|Thiolase, C-terminal domain	GO:0016747|acyltransferase activity, transferring groups other than amino-acyl groups	IPR020616|Domain Thiolase, N-terminal;IPR020617|Domain Thiolase, C-terminal
OG0004710_pruned	0	1	0.5	0:0.99105582799719 0.000651975825255893:0 6.20713246162533:0.0089441720028095	0.000287593322239093:0.864973980030466 0.310630369897507:0.132288974887996 268.684398709829:0.00273704508153736	0	1	1	NA	NA	NA	NA	PF03463|eRF1 domain 1;PF03464|eRF1 domain 2;PF03465|eRF1 domain 3	NA	IPR005140|Domain eRF1 domain 1/Pelota-like;IPR005141|Domain eRF1 domain 2;IPR005142|Domain eRF1 domain 3
OG0004730_pruned	0	2	0.5	0.178128664168133:0.719195906956862 0.23227511900732:0.280804093043138 1.00232883290123:0	0.0243260140801192:0.0249035397751499 0.0244805683752733:0.96232712581115 47.6786693616757:0.0127693344137001	0.02	0.887537	1	NA	NA	NA	NA	PF14555|UBA-like domain;PF00789|UBX domain	GO:0005515|protein binding	IPR001012|Domain UBX domain
OG0004738_pruned	1	6	6.95e-07	0.1306437355822:0.546751186693362 0.67658616841119:0.431331744335928 383.347224306602:0.02191706897071	0.156399128076483:0.906490795230491 0.526299214954474:0.043860497846293 3.4532651433844:0.0496487069232159	0.02	0.887537	1	NA	NA	NA	Pristimantis_sp2	PF00335|Tetraspanin family	GO:0016021|integral component of membrane	IPR018499|Family Tetraspanin/Peripherin
OG0004744_pruned	0	3	0.5	0.108160423344195:1 0.136947850766326:0 1.00272551010012:0	0.0564354349723824:0.727110789153743 0.0750751808473766:0.214629024360386 2.07215084414184:0.0582601864858711	0	1	1	NA	NA	NA	NA	PF00254|FKBP-type peptidyl-prolyl cis-trans isomerase;PF00515|Tetratricopeptide repeat;PF13181|Tetratricopeptide repeat;PF07719|Tetratricopeptide repeat;PF13174|Tetratricopeptide repeat	GO:0003755|peptidyl-prolyl cis-trans isomerase activity ;GO:0005515|protein binding	IPR001179|Domain FKBP-type peptidyl-prolyl cis-trans isomerase domain;IPR019734|Repeat Tetratricopeptide repeat;IPR001440|Repeat Tetratricopeptide repeat 1;IPR013105|Repeat Tetratricopeptide repeat 2
OG0004886_pruned	0	1	0.5	0.287702083377916:1 0.309363608077074:0 1.0023220981627:0	0.0658524221449902:0.782277697727005 1:0.212757834680216 175.572368805284:0.00496446759277914	0	1	1	NA	NA	NA	NA	PF00472|RF-1 domain	GO:0006415|translational termination ;GO:0003747|translation release factor activity	IPR000352|Domain Peptide chain release factor class I
OG0004948_pruned	0	2	0.5	0.00950116680336664:0 0.0163274876819607:1 1.0021327060542:0	0:0.988065980584278 0:0.00402314155290357 124.646320871935:0.00791087786281813	0	1	1	NA	NA	NA	NA	PF00928|Adaptor complexes medium subunit family;PF01217|Clathrin adaptor complex small chain	NA	IPR028565|Domain Mu homology domain;IPR022775|Domain AP complex, mu/sigma subunit
OG0005258_pruned	1	4	0.0026473	0:0.574420066044137 0:0.364445001926861 59.3264245657696:0.0611349320290016	0.000464679312202143:0.809052539782666 0.000526890785389394:0.177275646720716 2857.07310058406:0.0136718134966175	5.44	0.0196807	0.108654	NA	NA	NA	Pristimantis_sp2	PF00179|Ubiquitin-conjugating enzyme	NA	IPR000608|Domain Ubiquitin-conjugating enzyme E2
OG0005285_pruned	0	5	0.416945	0.517363803084275:0.42243334000166 0.977342625013521:0.553744398745834 15.2866277053221:0.0238222612525061	0.105142324718225:0.935560847240636 0.105487266111021:0.0405917056037224 5.35657738297036:0.0238474471556416	2.58	0.108222	0.444632	NA	NA	NA	NA	PF00335|Tetraspanin family	GO:0016021|integral component of membrane	IPR018499|Family Tetraspanin/Peripherin
OG0005315_pruned	0	2	0.5	0:0.956791988795783 0:0.0196746601104989 7.91313085459533:0.0235333510937178	0:0.467530553821826 0.152259175898791:0.523129339876747 85.121612286635:0.00934010630142766	0	1	1	NA	NA	NA	NA	PF02953|Tim10/DDP family zinc finger	NA	IPR004217|Domain Tim10-like
OG0005391_pruned	0	3	0.5	0.20992216985445:0.969957582037092 0.413819859205165:0.0189525920195746 1:0.0110898259433335	0.0142791286923869:0.839627633898073 0.0271814127205417:0.0833495648246036 1.17304081015612:0.0770228012773231	0	1	1	NA	NA	NA	NA	PF00069|Protein kinase domain	GO:0006468|protein phosphorylation ;GO:0005524|ATP binding ;GO:0004672|protein kinase activity	IPR000719|Domain Protein kinase domain
OG0005397_pruned	0	1	0.5	0.170784159438922:0.715573323985507 0.184187512981789:0.190835815026183 1:0.0935908609883102	0.0378136642171964:0.553428055795042 0.0686383476309037:0.366901495692731 2.68494192244834:0.079670448512228	-0.02	1	1	NA	NA	NA	NA	PF04714|BCL7, N-terminal conserver region	NA	IPR006804|Family BCL7
OG0005460_pruned	1	4	0.230903	0:0.955410445740041 0.699190963484637:0.0289245548065451 12.8291456730067:0.0156649994534144	0.00107093110129972:0.723139063511498 0.0643083594582731:0.268941289207824 9999.99999999834:0.00791964728067754	5.16	0.0231129	0.123736	NA	NA	NA	Pristimantis_sp5	PF00956|Nucleosome assembly protein (NAP)	GO:0005634|nucleus ;GO:0006334|nucleosome assembly	IPR002164|Family Nucleosome assembly protein (NAP)
OG0005468_pruned	0	5	0.5	0:1 0.000533500353019191:0 1.08780112086913:0	8.96954866552404e-05:1 0.105869542383762:0 3.90184648748892:0	0	1	1	NA	NA	NA	NA	PF03931|Skp1 family, tetramerisation domain	GO:0006511|ubiquitin-dependent protein catabolic process	IPR016073|Domain SKP1 component, POZ domain
OG0005525_pruned	0	1	0.5	0.0374786667721197:0 0.0601378868761294:1 1.00807818210799:0	0.0160046319898272:0.859567330096208 0.350006841529897:0.139358642364908 9999.99999999834:0.00107402753888437	0	1	1	NA	NA	NA	NA	PF08755|Hemimethylated DNA-binding protein YccV like;PF04379|ApaG domain	GO:0003677|DNA binding	IPR007474|Domain ApaG domain;IPR011722|Domain Hemimethylated DNA-binding domain
OG0005526_pruned	0	1	0.5	0:0.733473957141072 0:0.18528582984938 3.07673821192104:0.0812402130095479	0:0.00515291597445904 0.109674753462257:0.990026243810981 259.478808408266:0.00482084021455971	2.6	0.106864	0.442483	NA	NA	NA	NA	PF07992|Pyridine nucleotide-disulphide oxidoreductase;PF14721|Apoptosis-inducing factor, mitochondrion-associated, C-term;PF14962|Mitochondria Localisation Sequence	GO:0046983|protein dimerization activity ;GO:0016491|oxidoreductase activity	IPR023753|Domain FAD/NAD(P)-binding domain;IPR029324|Domain Mitochondrial apoptosis-inducing factor, C-terminal domain;IPR032773|Domain Protein MGARP, N-terminal
OG0005543_pruned	0	4	0.5	0.0449080107387273:0 0.225124199310422:1 1.00184340876314:0	0.115782294556633:0.779651938525824 1:0.20984939273034 19.0440085001505:0.0104986687438365	0	1	1	NA	NA	NA	NA	PF05782|Extracellular matrix protein 1 (ECM1);PF00273|Serum albumin family	GO:0005576|extracellular region ;GO:0007165|signal transduction ;GO:0005615|extracellular space	IPR008605|Family Extracellular matrix protein 1;IPR014760|Domain Serum albumin, N-terminal
OG0005610_pruned	0	3	0.5	0.00829730712506517:0.0681245420617277 0.0793633067711358:0.545420335438283 1.10390711744866:0.386455122499989	0.00897096247844964:0.270322276464981 0.0335158070329808:0.712688579181252 27.7585118958374:0.0169891443537664	0	1	1	NA	NA	NA	NA	PF06703|Microsomal signal peptidase 25 kDa subunit (SPC25)	GO:0005787|signal peptidase complex ;GO:0016021|integral component of membrane ;GO:0006465|signal peptide processing	IPR009582|Family Signal peptidase complex subunit 2
OG0005611_pruned	0	3	0.5	0.145200324144175:1 0.162520460276697:0 1.00232531911613:0	0:0.561360287352315 0.172487778253932:0.380544485085158 1.57425954144736:0.0580952275625277	0.84	0.359397	1	NA	NA	NA	NA	PF01248|Ribosomal protein L7Ae/L30e/S12e/Gadd45 family	NA	IPR004038|Domain Ribosomal protein L7Ae/L30e/S12e/Gadd45
OG0005614_pruned	0	1	0.5	0:0.0150782059575024 0.165401007371388:0.967416480087203 4.89980739651416:0.0175053139552948	0.00350010874874745:0.536674446072307 0.227437021419138:0.45241484213999 8.60832258110506:0.0109107117877036	4.8	0.0284597	0.145035	NA	NA	NA	NA	PF01401|Angiotensin-converting enzyme	GO:0006508|proteolysis ;GO:0016020|membrane ;GO:0008237|metallopeptidase activity ;GO:0008241|peptidyl-dipeptidase activity	IPR001548|Family Peptidase M2, peptidyl-dipeptidase A
OG0005715_pruned	0	1	0.5	0:0.596527044522685 0.433388641525214:0.403472955477315 1.00232971135039:0	0.0863715160359635:0.0341139321481666 0.0867366641563528:0.934256946359122 3.45655172576772:0.0316291214927112	0	1	1	NA	NA	NA	NA	PF01112|Asparaginase	GO:0016787|hydrolase activity	IPR000246|Family Peptidase T2, asparaginase 2
OG0005743_pruned	0	3	0.5	0.000451852601058332:0 0.0380135651106533:1 1.00228611621898:0	0.00710174666286366:0.98152773973471 0.00718332970578741:0.00521875834860399 11.2626994890694:0.0132535019166857	0	1	1	NA	NA	NA	NA	PF01990|ATP synthase (F/14-kDa) subunit	GO:0034220|ion transmembrane transport	IPR008218|Family ATPase, V1 complex, subunit F
OG0005781_pruned	0	3	0.5	0:0.966553421465056 0:0.0101483102602866 7.65577611366907:0.0232982682746578	0.111883056525788:0.876487695887125 0.922994437147068:0.119843324900441 19.3358913216832:0.0036689792124335	0	1	1	NA	NA	NA	NA	PF01084|Ribosomal protein S18	GO:0003735|structural constituent of ribosome ;GO:0005840|ribosome ;GO:0006412|translation	IPR001648|Family Ribosomal protein S18
OG0005826_pruned	0	1	0.5	0.00882202372887055:0.949648639091197 0.00882814952128977:0.0303639231082441 2.86661035639439:0.0199874378005586	0.00672913681034734:0.913231938991815 0.00799794019861008:0.0855104917854753 43.8827547487709:0.00125756922270964	0.62	0.431047	1	NA	NA	NA	NA	PF00382|Transcription factor TFIIB repeat;PF08271|TFIIB zinc-binding	GO:0017025|TBP-class protein binding	IPR013150|Domain Transcription factor TFIIB, cyclin-like domain;IPR013137|Domain Zinc finger, TFIIB-type
OG0005875_pruned	0	2	0.5	0.0840201089267288:0.501782373421427 0.3952294764791:0.417854938425601 4.42393526465626:0.0803626881529725	0.0575310552705441:0.941858159347634 1:0.0562349917961985 15.7500681928127:0.00190684885616771	0	1	1	NA	NA	NA	NA	PF03343|SART-1 family	GO:0000398|mRNA splicing, via spliceosome	IPR005011|Family SNU66/SART1 family
OG0005885_pruned	1	4	0.0456226	0:0.945490076497814 0:0.00298493282980343 11.8929736939643:0.0515249906723827	0.0548856897695876:0.96809775922707 0.0570643184049821:0.00176842863552382 5.97857900393565:0.0301338121374059	0	1	1	NA	NA	NA	Pristimantis_orestes	PF08315|cwf18 pre-mRNA splicing factor	NA	IPR013169|Family mRNA splicing factor Cwf18-like
OG0005962_pruned	1	5	2.71e-06	1:0.952167218470523 1:0.0026491710618034 1582.45110931505:0.0451836104676739	0.0611439428823869:0.714672477304105 1:0.27434683723446 26.7168767158786:0.0109806854614357	0	1	1	NA	NA	NA	Pristimantis_sp1	PF02466|Tim17/Tim22/Tim23/Pmp24 family	NA	NA
OG0005989_pruned	0	7	0.5	0:0.559645127854069 0:0.119618073122676 1.63317460242417:0.320736799023255	0.0188659066849453:0.687699687895994 0.647284670750474:0.285136781419349 11.5355075240847:0.0271635306846563	0	1	1	NA	NA	NA	NA	PF01124|MAPEG family	NA	IPR001129|Family Membrane-associated, eicosanoid/glutathione metabolism (MAPEG) protein
OG0006018_pruned	0	1	0.5	0.15567542532697:1 0.28882173788243:0 1.00232707600637:0	0:0.481054884521339 0.375688975789694:0.49315746308386 5.32294833512893:0.0257876523948012	0	1	1	NA	NA	NA	NA	PF01281|Ribosomal protein L9, N-terminal domain	NA	IPR020070|Domain Ribosomal protein L9, N-terminal
OG0006025_pruned	1	5	0.5	0:0.74022328517106 0:0.132195374587667 3.26148206312854:0.127581340241273	0.0155703435680424:0.749562999212391 0.338851125178385:0.244534308850265 8.18054546949211:0.00590269193734367	0	1	1	NA	NA	NA	Pristimantis_sp2	PF08231|SYF2 splicing factor	NA	IPR013260|Family mRNA splicing factor SYF2
OG0006032_pruned	3	6	8.66e-09	0.0526825838583461:0.864998266120939 0.0529654824220578:0.115665304533679 109.538378411763:0.0193364293453811	0.107063533806551:0.757202861768978 0.625829302317532:0.209779420325651 5.98312944921387:0.0330177179053715	1.56	0.211665	0.714539	NA	NA	NA	Pristimantis_orestes,Pristimantis_sp1,Pristimantis_sp2	PF01034|Syndecan domain	NA	IPR027789|Domain Syndecan/Neurexin domain
OG0006034_pruned	0	4	0.5	0.00437098898298345:0.189532443870927 0.0440211041482819:0.36782153147941 1:0.442646024649663	0:0.743987016303939 0.00348189169223348:0.221500415174285 5.27361213058968:0.0345125685217756	0.04	0.841481	1	NA	NA	NA	NA	PF01883|Iron-sulfur cluster assembly protein	NA	IPR002744|Domain MIP18 family-like
OG0006061_pruned	0	6	0.5	0.216146605691:0.938805963127052 0.216176813429589:0.0293339810614801 31.4665831371843:0.0318600558114678	0:0.408042255374459 0.108118151043461:0.49481659578834 4.21960727339258:0.0971411488372014	2.12	0.145387	0.553678	NA	NA	NA	NA	PF02970|Tubulin binding cofactor A	GO:0007021|tubulin complex assembly ;GO:0048487|beta-tubulin binding ;GO:0007023|post-chaperonin tubulin folding pathway	IPR004226|Family Tubulin binding cofactor A
OG0006109_pruned	1	1	0.259115	0.200556636504771:0.425509971475381 0.229351087122682:0.558818433867299 69.5721933245465:0.0156715946573203	0.0464788943735885:0.600412639173828 0.599955443490566:0.389408962541957 23.0792171317518:0.0101783982842156	6.6	0.0101979	0.0659131	NA	NA	NA	Pristimantis_sp5	PF00014|Kunitz/Bovine pancreatic trypsin inhibitor domain;PF07502|MANEC domain;PF00057|Low-density lipoprotein receptor domain class A	GO:0004867|serine-type endopeptidase inhibitor activity ;GO:0005515|protein binding	IPR002223|Domain Pancreatic trypsin inhibitor Kunitz domain;IPR011106|Domain Seven cysteines, N-terminal;IPR002172|Repeat Low-density lipoprotein (LDL) receptor class A repeat
OG0006129_pruned	0	2	0.5	0.121523884063436:0.630907216233408 0.526035323697476:0.345081239114536 4.4174925641688:0.0240115446520564	0.0540160135018707:0.779287759860519 0.13844333934903:0.214333265559518 25.2328940580352:0.00637897457996349	0	1	1	NA	NA	NA	NA	PF00753|Metallo-beta-lactamase superfamily	NA	IPR001279|Domain Metallo-beta-lactamase
OG0006138_pruned	0	3	0.5	0:1 0.0126559316886494:0 1.09677429744278:0	0.140552382811134:0.936775182888217 0.808572131913608:0.0195369541821059 5.12335397917361:0.0436878629296771	0	1	1	NA	NA	NA	NA	PF06212|GRIM-19 protein	NA	IPR009346|Family GRIM-19
OG0006143_pruned	1	3	0.353553	0.298444266915215:0.974614970773376 0.298650990422213:0.0130106855519707 37.3136174547709:0.0123743436746537	0.0474156356875765:0.702255132935776 0.987594347055751:0.29459139245398 38.4576045672634:0.0031534746102438	6.54	0.0105475	0.0665499	NA	NA	NA	Pristimantis_sp4	PF00386|C1q domain;PF01391|Collagen triple helix repeat (20 copies)	NA	IPR001073|Domain C1q domain;IPR008160|Repeat Collagen triple helix repeat
OG0006149_pruned	0	1	0.5	0:0.872521065542154 0.955819043194397:0.037465111311745 1.10678155337576:0.0900138231461012	0.00713431654979994:0.963313094969918 0.924250896218027:0.0351175685034673 173.564072153194:0.00156933652661464	0.28	0.596701	1	NA	NA	NA	NA	PF03152|Ubiquitin fusion degradation protein UFD1	GO:0006511|ubiquitin-dependent protein catabolic process	IPR004854|Family Ubiquitin fusion degradation protein Ufd1-like
OG0006153_pruned	0	2	0.5	8.19496134091893e-05:0 9.24550849027702e-05:0 43.8287273028029:1	0.0144678141119124:0.880007925567175 1:0.111634449760434 22.9017475991553:0.00835762467239099	0	1	1	NA	NA	NA	NA	PF02996|Prefoldin subunit	NA	IPR004127|Family Prefoldin alpha-like
OG0006221_pruned	1	7	0.0962234	0:0.912741844885416 0:0.0511554896121513 12.1024138720815:0.0361026655024326	0:0.574322812617572 0.545599751092618:0.414938498822123 28.315682011959:0.0107386885603054	0	1	1	NA	NA	NA	Pristimantis_andinognomus	PF00061|Lipocalin / cytosolic fatty-acid binding protein family	NA	IPR000566|Domain Lipocalin/cytosolic fatty-acid binding domain
OG0006277_pruned	0	1	0.5	0:0.0273888134401993 0.180709564182987:0.972611186559801 1.00155784392118:0	0.0403754999625561:0.753675308522724 0.36008339257737:0.243392504473426 81.4077661952366:0.00293218700385041	0.06	0.806496	1	NA	NA	NA	NA	PF14913|DPCD protein family	NA	IPR026224|Family Protein DPCD
OG0006315_pruned	0	5	0.5	0.0682134253521563:1 0.0708257913409064:0 1.00155696648685:0	0.0084017375843975:0.723496862063506 0.310961517969746:0.242978626706753 3.19659317506542:0.0335245112297404	0	1	1	NA	NA	NA	NA	PF02229|Transcriptional Coactivator p15 (PC4)	GO:0006355|regulation of transcription, DNA-templated ;GO:0003677|DNA binding	IPR003173|Domain Transcriptional coactivator p15 (PC4), C-terminal
OG0006323_pruned	0	2	0.5	0.14525438726505:0.359062658956892 0.210700275258766:0.627582776411861 9999999171.59636:0.0133545646312468	0:0.945514734037044 1:0.0445324908481013 104.043341856908:0.00995277511485427	0	1	1	NA	NA	NA	NA	PF01813|ATP synthase subunit D	GO:0042626|ATPase-coupled transmembrane transporter activity	IPR002699|Family ATPase, V1 complex, subunit D
OG0006324_pruned	0	1	0.5	0.0762890053736374:0.76478941620496 1:0 2.9040328784591:0.235210583795041	0.144954452181468:0.942472100705643 0.407555574376059:0.0320215126075889 5.83473759946497:0.0255063866867676	4.48	0.0342937	0.166749	NA	NA	NA	NA	PF01245|Ribosomal protein L19	GO:0003735|structural constituent of ribosome ;GO:0005840|ribosome ;GO:0006412|translation	IPR001857|Family Ribosomal protein L19
OG0006379_pruned	0	1	0.5	0:0.636276772376591 0:0.363723227623409 1.11743645375908:0	0.00392606959513517:0.928911896192848 0.738789064418468:0.058065079457221 143.838719806983:0.0130230243499314	0	1	1	NA	NA	NA	NA	PF00025|ADP-ribosylation factor family	GO:0003924|GTPase activity ;GO:0005525|GTP binding	IPR006689|Family Small GTPase superfamily, ARF/SAR type
OG0006417_pruned	0	1	0.5	0:0.60285727412254 0.0459731240078712:0.18775304033065 1:0.20938968554681	0.0712944939680379:0.80393336616089 0.802266131630574:0.193276408419413 21.0834619888548:0.00279022541969724	0	1	1	NA	NA	NA	NA	PF08059|SEP domain;PF00789|UBX domain	GO:0005515|protein binding	IPR012989|Domain SEP domain;IPR001012|Domain UBX domain
OG0006429_pruned	0	2	0.5	0.997366969764749:0 1:0.130382965057226 74.1833711910122:0.869617034942774	0.0459320595208031:0.051238546583472 0.0461353936948597:0.89651924352626 3.65956611305895:0.0522422098902676	1.32	0.250592	0.804932	NA	NA	NA	NA	PF05047|Mitochondrial ribosomal protein L51 / S25 / CI-B8 domain	NA	IPR007741|Domain Ribosomal protein/NADH dehydrogenase domain
OG0006456_pruned	0	4	0.5	0:0.306580815571434 0.917968879592415:0.365759156560362 1:0.327660027868203	0.0013740188693807:0 0.0142938557777958:0.545498224539607 0.433267886396305:0.454501775460393	3.78	0.0518687	0.236986	NA	NA	NA	NA	PF00166|Chaperonin 10 Kd subunit	GO:0006457|protein folding ;GO:0016887|ATP hydrolysis activity ;GO:0005524|ATP binding	IPR020818|Family GroES chaperonin family
OG0006557_pruned	0	2	0.5	0.996086417591635:0 1:0.00038154728275687 36.8877410483408:0.999618452717243	0.049700868637377:0.878598056166654 0.0497471417622398:0.0476610559636238 3.10758185418239:0.0737408878697226	0.84	0.359397	1	NA	NA	NA	NA	PF16320|Ribosomal protein L7/L12 dimerisation domain;PF00542|Ribosomal protein L7/L12 C-terminal domain	GO:0003735|structural constituent of ribosome ;GO:0006412|translation ;GO:0005840|ribosome	IPR008932|Domain Ribosomal protein L7/L12, oligomerisation;IPR013823|Domain Ribosomal protein L7/L12, C-terminal
OG0006587_pruned	0	1	0.5	0.64784380407106:0.136351068981654 0.648731230083731:0.858184315023226 1582.36333258444:0.00546461599512049	0.170180955074904:0.800169263858907 1:0.0381136763747977 2.22401262928764:0.161717059766295	0	1	1	NA	NA	NA	NA	NA	NA	NA
OG0006598_pruned	0	6	0.5	0.720423524421369:1 0.834058820118513:0 3.88379882485977:0	0:0.0083988196468574 0.0976548497616047:0.871998430286549 1.39686968198916:0.119602750066593	0	1	1	NA	NA	NA	NA	PF06682|SOCE-associated regulatory factor of calcium homoeostasis	GO:2001256|regulation of store-operated calcium entry ;GO:0030176|integral component of endoplasmic reticulum membrane	IPR009567|Family Store-operated calcium entry-associated regulatory factor
OG0006601_pruned	0	3	0.5	0:0.784295098002775 0:0.0937882894022917 3.56072022214847:0.121916612594933	0:0.720805455726147 0.425293362857187:0.153615477954712 0.427329601194467:0.125579066319141	0.02	0.887537	1	NA	NA	NA	NA	PF18569|Thioredoxin-like domain ;PF16780|AIMP2 lysyl-tRNA synthetase binding domain;PF00043|Glutathione S-transferase, C-terminal domain;PF13410|Glutathione S-transferase, C-terminal domain	NA	IPR041503|Domain AIMP2, thioredoxin-like domain;IPR031889|Domain AIMP2, lysyl-tRNA synthetase binding domain;IPR004046|Domain Glutathione S-transferase, C-terminal
OG0006604_pruned	1	1	0.200797	0.172673478167386:0.0702339491980177 0.17272890176639:0.881862846267212 18.9120921112615:0.0479032045347702	0.0270061658628073:0.495693053092746 0.349100920655736:0.501384509247529 80.8418108029366:0.00292243765972456	3.2	0.0736383	0.322548	NA	NA	NA	Pristimantis_sp1	PF13300|Domain of unknown function (DUF4078)	NA	IPR025066|Family Coiled-coil domain-containing protein 174-like
OG0006611_pruned	1	6	0.5	0:0.185884982943499 0.4482751393605:0.729188194274726 7.0268690657498:0.0849268227817751	0:0.561720556011687 0.595402538254676:0.124897764324268 0.601349225853418:0.313381679664045	0.02	0.887537	1	NA	NA	NA	Pristimantis_andinognomus	PF14934|Transmembrane protein 254	NA	IPR028110|Family Transmembrane protein 254
OG0006659_pruned	0	1	0.5	0.183892497578487:0 0.193897743982181:1 1.00232473348708:0	0.0796389990540119:0.74647839839443 0.880215406439079:0.237458830459047 533.924066854568:0.0160627711465232	0	1	1	NA	NA	NA	NA	NA	NA	NA
OG0006661_pruned	0	2	0.5	0.537193233544189:0 0.543163277683616:1 1.00211296357847:0	0.0485698361191388:0.750757318441692 0.370297892432824:0.24357944512266 19.259595539864:0.00566323643564728	0.2	0.654721	1	NA	NA	NA	NA	PF01266|FAD dependent oxidoreductase	GO:0016491|oxidoreductase activity	IPR006076|Domain FAD dependent oxidoreductase
OG0006694_pruned	0	1	0.5	0.0865057277520768:1 0.208422843437425:0 1.00156047623107:0	0.0401068078863476:0.913698946211139 1:0.0799758164905154 29.1055742381388:0.00632523729834593	0	1	1	NA	NA	NA	NA	PF06229|FRG1-like domain	NA	IPR010414|Family Protein FRG1
OG0006738_pruned	0	6	0.488455	0.0406479617012855:4.69076138305569e-06 0.0407864933196579:0.933537906086921 3.87450429750273:0.0664574031516959	0.0097336484235411:0.794042001726053 0.753618049725007:0.196577948379619 8.11526747488185:0.00938004989432829	0	1	1	NA	NA	NA	NA	PF00254|FKBP-type peptidyl-prolyl cis-trans isomerase;PF18410|Basic tilted helix bundle domain	GO:0003755|peptidyl-prolyl cis-trans isomerase activity	IPR001179|Domain FKBP-type peptidyl-prolyl cis-trans isomerase domain;IPR041200|Domain FKBP3, basic tilted helix bundle domain
OG0006762_pruned	0	2	0.5	0:0.745768584002356 0.997754903519306:0 4.93448298320828:0.254231415997643	0.0637135517806607:0.973129412977636 0.999368433010709:0 2.10417297536837:0.0268705870223637	2.1	0.147299	0.553678	NA	NA	NA	NA	PF14580|Leucine-rich repeat;PF12799|Leucine Rich repeats (2 copies);PF13855|Leucine rich repeat	GO:0005515|protein binding	IPR025875|Repeat Leucine rich repeat 4;IPR001611|Repeat Leucine-rich repeat
OG0006776_pruned	0	1	0.5	0.146106064885377:0.926631449320152 0.552948982276618:0.0733685506798477 1.00175362588077:0	0:0.521534789119463 0.20817842646099:0.47574327338867 9.04471991132838:0.00272193749186717	0	1	1	NA	NA	NA	NA	PF00076|RNA recognition motif. (a.k.a. RRM, RBD, or RNP domain)	GO:0003676|nucleic acid binding	IPR000504|Domain RNA recognition motif domain
OG0006866_pruned	0	4	0.5	0.861251193414727:0 0.999368433118802:0 1.00909979345498:1	0.0603446978826221:0.591374729760989 0.393626097460058:0.349385205943591 4.85789233762307:0.0592400642954195	0.6	0.438578	1	NA	NA	NA	NA	PF10147|Growth arrest and DNA-damage-inducible proteins-interacting protein 1	GO:0005634|nucleus	IPR018472|Family Growth arrest/ DNA-damage-inducible protein-interacting protein 1
OG0006878_pruned	0	6	0.5	0.0881969280314753:0.907611161810548 0.0895615391051409:0.092388838189452 1.0020792333807:0	0.0317981025043285:0.638205794381727 0.692367703899998:0.355185887061591 21.2901536312004:0.00660831855668219	0	1	1	NA	NA	NA	NA	PF01034|Syndecan domain	NA	IPR027789|Domain Syndecan/Neurexin domain
OG0006892_pruned	0	1	0.465532	0.374223321992586:0.415587387412848 0.37528135143581:0.553437421088692 11.2402250253957:0.0309751914984604	0.0176831323540967:0.616231143867897 0.787840889989111:0.350756033901544 18.5043600657506:0.0330128222305591	0.6	0.438578	1	NA	NA	NA	NA	PF09649|Histone chaperone domain CHZ	NA	IPR019098|Domain Histone chaperone domain CHZ
OG0006897_pruned	0	1	0.118041	0.633898118615084:0.00113977144277918 0.649399867111236:0.897657106548754 13.6007746942015:0.101203122008467	0.0423183773924444:0.68315912155059 0.841787765005857:0.309418073185126 28.6995616503738:0.00742280526428336	5.48	0.0192353	0.108654	NA	NA	NA	NA	PF01284|Membrane-associating domain	GO:0016020|membrane	IPR008253|Domain Marvel domain
OG0006926_pruned	0	2	0.5	0.111641106021677:0 0.133360349852728:1 1.00133230629107:0	0.0975128216380025:0.975108532165415 1:0.0166830442116766 11.313555050979:0.0082084236229084	0	1	1	NA	NA	NA	NA	PF18201|PIH1 CS-like domain;PF08190|PIH1 N-terminal domain	NA	IPR012981|Domain PIH1, N-terminal;IPR041442|Domain PIH1D1/2/3, CS-like domain
OG0006936_pruned	0	1	0.5	0.0222849011500482:0.855403828440427 0.759566697805356:0.0654785715538533 1:0.0791176000057202	6.188196543623e-06:0.644390567482993 0.0543958203924896:0.343862871734006 50.9419144732138:0.0117465607830013	0	1	1	NA	NA	NA	NA	PF03932|CutC family	GO:0055070|copper ion homeostasis ;GO:0005507|copper ion binding	IPR023648|N/A
OG0006937_pruned	0	2	0.5	0.320301071299882:0.798705319418282 0.322244144135565:0.194867099916619 25.8861409785827:0.00642758066509878	0.00191603735077857:0.513706659436046 0.259619224753339:0.442833945779445 1.61566710832026:0.0434593947845093	0	1	1	NA	NA	NA	NA	PF00622|SPRY domain	GO:0005515|protein binding	IPR003877|Domain SPRY domain
OG0006941_pruned	0	1	0.465532	0:0.619323816007715 0.999368433118802:0 5.30519386489062:0.380676183992285	0.0270793146402812:0.279735546224973 0.311225880846859:0.510708504097374 2.82140456412323:0.209555949677654	0.6	0.438578	1	NA	NA	NA	NA	PF07686|Immunoglobulin V-set domain;PF07654|Immunoglobulin C1-set domain;PF00047|Immunoglobulin domain	NA	IPR013106|Domain Immunoglobulin V-set domain;IPR003597|Domain Immunoglobulin C1-set;IPR013151|Domain Immunoglobulin
OG0006943_pruned	0	1	0.5	0.164341728225986:0.406326782540152 0.185961530916668:0.37512821334085 2.19289606589851:0.218545004118998	0:0.557437702923945 0.283229162600285:0.432436173819236 6.55191973773834:0.0101261232568183	2	0.157299	0.571018	NA	NA	NA	NA	PF05890|Eukaryotic rRNA processing protein EBP2	NA	IPR008610|Family Eukaryotic rRNA processing
OG0006954_pruned	0	1	0.5	0.113194717412769:0.708579939759638 0.167789061189229:0.27136670881123 10.5252161101844:0.020053351429132	0.134743270066168:0.973037466271729 0.141758041795135:0.0129154835579861 4.88530428656302:0.0140470501702853	2.44	0.118276	0.478522	NA	NA	NA	NA	PF15798|Proline-rich AKT1 substrate 1	GO:0032007|negative regulation of TOR signaling ;GO:0048011|neurotrophin TRK receptor signaling pathway	IPR026682|Family Proline-rich AKT1 substrate 1 protein
OG0006990_pruned	0	1	0.5	0:0.368668313800398 0:0.348601393526092 1.76133243069139:0.28273029267351	0.0872732457494266:0.863222098583489 1:0.132739590139257 243.039280231892:0.00403831127725349	1.32	0.250592	0.804932	NA	NA	NA	NA	PF02089|Palmitoyl protein thioesterase	NA	NA
OG0006997_pruned	0	6	0.5	0:0.470933059072874 0:0.323587818795012 1:0.205479122132114	0.00363482567177328:0.473723815263384 0.0424648456172807:0.444460300432242 2.28261209755192:0.0818158843043736	0	1	1	NA	NA	NA	NA	PF04241|Protein of unknown function (DUF423)	NA	IPR006696|Family Protein of unknown function DUF423
OG0007019_pruned	0	3	0.0560336	0.201746390429556:0.99360417808812 1:0.00238527966684574 4000.52684732079:0.00401054224503408	0.00880300019043935:0.161438215106801 0.0088510189706317:0.770854053817027 3.27241128703016:0.0677077310761725	7.12	0.00762287	0.0511408	NA	NA	NA	NA	PF03357|Snf7	GO:0007034|vacuolar transport	IPR005024|Family Snf7 family
OG0007036_pruned	0	4	0.5	0:0.347315487237225 0:0.475274592530062 2.86408875799264:0.177409920232713	0.034390176560601:0.6471144359782 0.576175073532662:0.332776343144223 18.8037882538959:0.0201092208775764	4.36	0.0367923	0.175675	NA	NA	NA	NA	PF05821|NADH-ubiquinone oxidoreductase ASHI subunit (CI-ASHI or NDUFB8)	GO:0005739|mitochondrion	IPR008699|Family NADH dehydrogenase [ubiquinone] 1 beta subcomplex subunit 8
OG0007047_pruned	0	6	0.00220562	0.305797963435656:0.991332065185721 0.31029043147588:0.00382784227426228 9999999171.59636:0.00484009254001624	0.0878603679438941:0.644084970734127 0.531266117657775:0.33797140267744 42.120222752121:0.0179436265884333	0.56	0.45426	1	NA	NA	NA	NA	PF04568|Mitochondrial ATPase inhibitor, IATP	GO:0032780|negative regulation of ATP-dependent activity ;GO:0042030|ATPase inhibitor activity ;GO:0005739|mitochondrion	IPR007648|Family Mitochondrial ATPase inhibitor
OG0007074_pruned	0	3	0.471985	0:0.442406204258239 0:0.399830657316136 4.76224181538802:0.157763138425626	0.0650989702894602:0.340516836585022 0.139441154352032:0.615310315475611 3.05525016452882:0.0441728479393676	0	1	1	NA	NA	NA	NA	PF13499|EF-hand domain pair	GO:0005509|calcium ion binding	IPR002048|Domain EF-hand domain
OG0007195_pruned	0	4	0.5	0.315965385005234:1 0.334649834558087:0 1.00232736882186:0	0.102718944858107:0.763062308407966 1:0.218718472001891 10.4751147800076:0.0182192195901433	0	1	1	NA	NA	NA	NA	PF00965|Tissue inhibitor of metalloproteinase	GO:0008191|metalloendopeptidase inhibitor activity	IPR001820|Family Protease inhibitor I35 (TIMP)
OG0007203_pruned	0	2	0.5	0:0.74239627904869 0:0.0189047850202981 1.88312899320888:0.238698935931012	0.0135091230819521:0.581686552989865 0.66163239075897:0.417748270987049 1366.06558517296:0.000565176023085386	0	1	1	NA	NA	NA	NA	NA	NA	NA
OG0007205_pruned	0	6	0.5	0.363304878573856:1 0.448704389639414:0 1.00151747699165:0	9.23465009557733e-05:0.590230322144125 0.723591316530027:0.0269825275992013 0.72386034381746:0.382787150256674	0	1	1	NA	NA	NA	NA	PF10276|Zinc-finger domain	NA	IPR019401|Domain Zinc finger, CHCC-type
OG0007221_pruned	0	3	0.5	0:1 0.0152101804581125:0 1.10093438413157:0	0:0.159628366861778 0.398682432929529:0.812503104266243 5.01971889839575:0.0278685288719792	0	1	1	NA	NA	NA	NA	PF14940|Transmembrane 219	NA	IPR039587|Domain TMEM248/TMEM219 domain
OG0007224_pruned	0	7	0.5	0.1083879699491:0 0.11384720304423:1 1.00218983321542:0	0:0.464142967535582 0.0428485041776755:0.400789082024508 1:0.13506795043991	0	1	1	NA	NA	NA	NA	PF09775|Keratinocyte-associated protein 2	NA	IPR018614|Family Keratinocyte-associated protein 2
OG0007244_pruned	0	3	0.5	0.364044489933685:0.964095818716204 0.366231265147078:0.00279224583633153 15.4158881520359:0.033111935447464	0.0628401800703528:0.823736949188764 0.0636062384723859:0.0635654599809501 1:0.112697590830286	0	1	1	NA	NA	NA	NA	PF15884|MICOS complex subunit MIC13, QIL1	NA	IPR026769|Family MICOS complex subunit Mic13
OG0007258_pruned	0	1	0.5	0.0453266072028285:1 0.151550277762909:0 1.00232766163747:0	0:0.714618850624617 0.0529993082089408:0.25210907997867 4.21780506448058:0.0332720693967124	0	1	1	NA	NA	NA	NA	PF02290|Signal recognition particle 14kD protein	GO:0005786|signal recognition particle, endoplasmic reticulum targeting ;GO:0030942|endoplasmic reticulum signal peptide binding ;GO:0008312|7S RNA binding ;GO:0006614|SRP-dependent cotranslational protein targeting to membrane	IPR003210|Family Signal recognition particle, SRP14 subunit
OG0007267_pruned	1	3	0.5	0.368720651572554:1 0.370740647065174:0 1.00126369749258:0	0.00435319199787068:0.716475816952368 0.477325096149436:0.280428195071764 1798.01831740887:0.00309598797586801	1.92	0.165857	0.593946	NA	NA	NA	Pristimantis_sp5	PF02330|Mitochondrial glycoprotein	GO:0005759|mitochondrial matrix	IPR003428|Family Mitochondrial glycoprotein
OG0007293_pruned	0	2	0.5	0.999368433118802:0 0.99936843317855:0 60.5118101120168:1	0.00411145447482143:0.252915496914295 0.128798595613562:0.712573003857389 2.63010348008186:0.0345114992283161	1.44	0.230139	0.752925	NA	NA	NA	NA	PF00400|WD domain, G-beta repeat	GO:0005515|protein binding	IPR001680|Repeat WD40 repeat
OG0007305_pruned	0	2	0.5	0:0.201643772774198 0:0.62735538492958 1.01730009579757:0.171000842296222	0:0.00851156227838515 0.0308952940073236:0.975602095062334 4.07732336779477:0.0158863426592806	0	1	1	NA	NA	NA	NA	PF00179|Ubiquitin-conjugating enzyme	NA	IPR000608|Domain Ubiquitin-conjugating enzyme E2
OG0007324_pruned	0	1	0.5	0.0107100202849959:0.275271142688713 0.0109606966119564:0.613865233149333 1.40729798496218:0.110863624161954	0.00207441014227752:0.3255993619991 0.095384210605826:0.547015638467353 1.19509550903232:0.127384999533547	0	1	1	NA	NA	NA	NA	PF04116|Fatty acid hydroxylase	GO:0005506|iron ion binding ;GO:0008610|lipid biosynthetic process ;GO:0016491|oxidoreductase activity	IPR006694|Domain Fatty acid hydroxylase
OG0007345_pruned	0	1	0.5	0:0.632928758942255 0:0.225983666728039 1.38126305907352:0.141087574329706	0.0478565169316088:0.969239800016269 1:0.0288098773825232 53.8954630226746:0.00195032260120754	0	1	1	NA	NA	NA	NA	PF10036|RNA transcription, translation and transport factor protein	NA	IPR019265|Family RNA transcription, translation and transport factor protein
OG0007348_pruned	0	1	0.5	0.120933336878394:0 0.194550882653665:1 1.0024927675035:0	0.0357375079600335:0.860280373222377 0.534442931984881:0.134380008784039 4135.71670843452:0.00533961799358338	0	1	1	NA	NA	NA	NA	PF01196|Ribosomal protein L17	GO:0003735|structural constituent of ribosome ;GO:0005840|ribosome ;GO:0006412|translation	IPR000456|Family Ribosomal protein L17
OG0007350_pruned	0	6	0.5	0.272302352585256:0.788198354782301 0.287729164012942:0.097521287957957 1.04732866567568:0.114280357259742	0.0290976873450859:0.716059963927444 0.647232957877175:0.269071209627378 89.6464229131459:0.0148688264451784	0.06	0.806496	1	NA	NA	NA	NA	PF10500|Nuclear RNA-splicing-associated protein	NA	IPR019532|Family Nuclear RNA-splicing-associated protein, SR-25
OG0007351_pruned	0	4	0.5	0.313824939335733:1 0.34236878818505:0 1.00156486343729:0	0:0.643389053268282 0.296284690026307:0.336050761876833 6.46336102339824:0.0205601848548854	0	1	1	NA	NA	NA	NA	PF05511|Mitochondrial ATP synthase coupling factor 6	GO:0000276|mitochondrial proton-transporting ATP synthase complex, coupling factor F(o) ;GO:0015078|proton transmembrane transporter activity ;GO:0015986|proton motive force-driven ATP synthesis	IPR008387|Family ATP synthase-coupling factor 6, mitochondrial
OG0007380_pruned	0	2	0.5	0.097598019934861:1 0.156161292557774:0 1.00232941853387:0	0.112606174710831:0.0466370952151456 0.1176188201739:0.889630667098151 1.39309942345208:0.063732237686703	0	1	1	NA	NA	NA	NA	PF05047|Mitochondrial ribosomal protein L51 / S25 / CI-B8 domain	NA	IPR007741|Domain Ribosomal protein/NADH dehydrogenase domain
OG0007386_pruned	0	2	0.5	0:0.00124420920642229 0:0.998755790793578 1.03012185712874:0	0:0.82776237896109 1:0.156011277570688 187.97661876774:0.0162263434682219	0	1	1	NA	NA	NA	NA	PF02284|Cytochrome c oxidase subunit Va	GO:0005751|mitochondrial respiratory chain complex IV ;GO:0005743|mitochondrial inner membrane ;GO:0006123|mitochondrial electron transport, cytochrome c to oxygen	IPR003204|Family Cytochrome c oxidase, subunit Va/VI
OG0007393_pruned	0	1	0.48226	0:0.0483134019206183 0.231241673904198:0.915554131413353 28.3392378148304:0.0361324666660291	0.0343650039817964:0.911573517331529 0.389632718674921:0.0646488510487834 9.28632660821703:0.0237776316196876	0.58	0.446312	1	NA	NA	NA	NA	PF04116|Fatty acid hydroxylase;PF00173|Cytochrome b5-like Heme/Steroid binding domain	GO:0005506|iron ion binding ;GO:0008610|lipid biosynthetic process ;GO:0016491|oxidoreductase activity	IPR006694|Domain Fatty acid hydroxylase;IPR001199|Domain Cytochrome b5-like heme/steroid binding domain
OG0007400_pruned	0	3	0.5	0.182265609000688:1 0.254906254368269:0 1.00176543417109:0	0:0.466331913470921 0.0913704985551278:0.518179500431373 16.7682768093854:0.015488586097706	0	1	1	NA	NA	NA	NA	PF07019|EMC6	NA	IPR029008|Family ER membrane protein complex subunit 6-like
OG0007404_pruned	0	3	0.5	0:0.454036111677625 0:0.545963888322375 1.08354586481486:0	0.0486563344085447:0.948453082508396 0.788764395575893:0.0500956105826985 50.4497746695387:0.00145130690890524	0	1	1	NA	NA	NA	NA	PF01979|Amidohydrolase family	GO:0016787|hydrolase activity	IPR006680|Domain Amidohydrolase-related
OG0007425_pruned	0	1	0.5	0:0.979486253938601 0:0.000360661091577512 3.55684509714974:0.0201530849698218	0.0996112700668079:0.869330172957203 0.136783295291945:0.11595373880986 7.61626464528653:0.0147160882329368	0	1	1	NA	NA	NA	NA	NA	NA	NA
OG0007430_pruned	0	6	0.5	0.000290540608455637:0 0.0297883971164218:1 1.00152771933602:0	2.62641223863131e-05:0.400148176495461 0.0678712988579656:0.453138970871739 0.764497094039104:0.146712852632799	0	1	1	NA	NA	NA	NA	PF15228|Death-associated protein	NA	IPR024130|Family DAP1/DAPL1
OG0007433_pruned	0	1	0.5	0:0.303094837143527 0.0594758115138048:0.538510026942409 1:0.158395135914064	0.0808247005069105:0.894591149368816 1:0.1010565818344 9999.99999999834:0.00435226879678402	0	1	1	NA	NA	NA	NA	PF01176|Translation initiation factor 1A / IF-1	GO:0006413|translational initiation ;GO:0003723|RNA binding ;GO:0003743|translation initiation factor activity	IPR006196|Domain RNA-binding domain, S1, IF1 type
OG0007495_pruned	0	1	0.5	0.00116487511389705:0 0.0261558756548458:1 1.00191903604298:0	0.0501526145304206:0.0123813813206846 0.0504678662022533:0.9828142782255 56.754031930041:0.00480434045381526	0	1	1	NA	NA	NA	NA	PF03114|BAR domain	GO:0005737|cytoplasm ;GO:0005515|protein binding	IPR004148|Domain BAR domain
OG0007507_pruned	0	1	0.5	0:0.625535712300678 0.773331423374528:0.308279580121442 3.96995744231743:0.06618470757788	0:0.432410141246303 0.30241881958707:0.559222921083195 51.2693229278838:0.00836693767050251	0	1	1	NA	NA	NA	NA	PF15692|NF-kappa-B-activating protein	NA	NA
OG0007601_pruned	0	4	0.5	0:0.0367722207588657 0:0.938384826193859 9.15148862793643:0.0248429530472749	0.00132814879818831:0.368351875893109 0.0603092303489516:0.624279997701448 49.8171888729595:0.00736812640544291	0	1	1	NA	NA	NA	NA	PF04145|Ctr copper transporter family	GO:0005375|copper ion transmembrane transporter activity ;GO:0035434|copper ion transmembrane transport ;GO:0016021|integral component of membrane	IPR007274|Family Ctr copper transporter
OG0007619_pruned	0	3	0.5	0.288205069889732:0.317633329895105 0.297757681614604:0.253827410289381 1:0.428539259815514	0.0910061659228521:0.0150913872918034 0.0955472547173192:0.882553270275503 2.77442880150953:0.102355342432693	0	1	1	NA	NA	NA	NA	PF00829|Ribosomal prokaryotic L21 protein	GO:0005840|ribosome	IPR028909|Family Ribosomal protein L21-like
OG0007632_pruned	0	1	0.5	0.0801752210257308:0.517665183095855 0.21230755861079:0.482334816904145 1.00125072210348:0	0.0589153349310425:0.684070243991014 0.06081023302134:0.303511835345452 15.6852442155547:0.0124179206635335	0	1	1	NA	NA	NA	NA	PF01920|Prefoldin subunit	GO:0016272|prefoldin complex ;GO:0006457|protein folding ;GO:0051082|unfolded protein binding	IPR002777|Family Prefoldin beta-like
OG0007645_pruned	0	1	0.5	0.206656092678101:1 0.534359683175154:0 1.0015234608559:0	0:0.56105194764326 0.184208634973746:0.410104447914128 4.14509817809309:0.0288436044426113	0	1	1	NA	NA	NA	NA	PF00248|Aldo/keto reductase family	GO:0047834|N/A	IPR023210|Domain NADP-dependent oxidoreductase domain
OG0007646_pruned	1	1	0.0771137	0.0559280065824822:0.291512405781179 0.0560438835871825:0.508325593135825 758.534462365081:0.200162001082996	0.00772737457020204:0.604753100731827 0.303356774160572:0.386326831197324 53.8187906007962:0.008920068070849	39.3	3.63e-10	1.07e-08	NA	NA	NA	Pristimantis_andinognomus	PF10244|Mitochondrial ribosomal subunit	GO:0003735|structural constituent of ribosome	IPR019373|Family Ribosomal protein L51, mitochondrial
OG0007657_pruned	0	1	0.5	0.058819651633313:0 0.0703418321750165:1 1.00232268378944:0	0.015278592821401:0.553715508976295 0.495331278454842:0.443909856806979 76.6288999624904:0.0023746342167261	0	1	1	NA	NA	NA	NA	NA	NA	NA
OG0007661_pruned	0	1	0.5	0.822865856051178:0.116455787785405 0.823646000147069:0.883544212214595 1.0450393712784:0	0.0212185375753974:0.0226166634624476 0.021606296762351:0.781816693266664 1.02511772993481:0.195566643270889	0	1	1	NA	NA	NA	NA	PF14712|Snapin/Pallidin	NA	IPR028119|Family Snapin/Pallidin/Snn1
OG0007670_pruned	0	2	0.202781	0:0.834089200740597 0:0.0697150113529361 573.075578630974:0.0961957879064667	0.0604557733727838:0.19444765773849 0.060816925309465:0.744435721203042 2.369287995756:0.0611166210584686	0	1	1	NA	NA	NA	NA	PF01127|Succinate dehydrogenase/Fumarate reductase transmembrane subunit	GO:0016627|oxidoreductase activity, acting on the CH-CH group of donors	IPR000701|Family Succinate dehydrogenase/fumarate reductase type B, transmembrane subunit
OG0007684_pruned	0	4	0.00222677	1:0.44008142890956 1:0.539691611835416 2052.71802254045:0.0202269592550233	0.0550668919215939:0.788442766051168 1:0.207331057964215 1269.79059727341:0.00422617598461712	25.22	5.11e-07	8.47e-06	NA	NA	NA	NA	PF02271|Ubiquinol-cytochrome C reductase complex 14kD subunit	GO:0005750|mitochondrial respiratory chain complex III ;GO:0006122|mitochondrial electron transport, ubiquinol to cytochrome c	IPR003197|Family Cytochrome b-c1 complex subunit 7
OG0007685_pruned	0	4	0.5	0:1 0.00267254157084165:0 1.08104431217921:0	0.17239288076972:0.672586417461277 0.207310626146445:0.307426532178042 6.60316027870483:0.0199870503606804	0	1	1	NA	NA	NA	NA	PF06110|Eukaryotic protein of unknown function (DUF953)	NA	IPR010357|Domain Thioredoxin domain-containing protein 17-like domain
OG0007723_pruned	0	2	0.5	0.152447503788064:0.165663380555272 0.242753624018433:0.680383390380741 1:0.153953229063987	0:0.204123256793909 0.255973359994721:0.718107046235916 3.96754559301709:0.0777696969701747	0.5	0.4795	1	NA	NA	NA	NA	PF15097|Immunoglobulin J chain	NA	IPR024110|Family Immunoglobulin J chain
OG0007730_pruned	0	4	0.5	0:0.851860004749261 0:0.0970230476696859 1.78108786755035:0.0511169475810533	0.00460496345942351:0.21144898842189 0.0546611334451862:0.76501584974851 3.1429101884608:0.0235351618296	0	1	1	NA	NA	NA	NA	PF01920|Prefoldin subunit	GO:0016272|prefoldin complex ;GO:0006457|protein folding ;GO:0051082|unfolded protein binding	IPR002777|Family Prefoldin beta-like
OG0007747_pruned	0	1	0.5	0.0451973681584509:0.930407319177627 0.0458779107722723:0.0607162189056421 19.9125676256678:0.00887646191673042	0:0.00424185912623839 0.0563819223395025:0.97654590292887 12.9658549353785:0.0192122379448912	1.04	0.307821	0.954067	NA	NA	NA	NA	PF05670|NFACT protein RNA binding domain	NA	IPR008532|Domain NFACT, RNA-binding domain
OG0007749_pruned	1	1	0.182373	0.310659072545704:0.761400796820271 0.310981726339325:0.182548972463397 10.1299049114315:0.0560502307163325	0.0259677120386188:0.702290996131026 0.715680075069225:0.289465360999282 26.1187136819323:0.00824364286969215	7.4	0.00652239	0.0454851	NA	NA	NA	Pristimantis_sp5	PF00086|Thyroglobulin type-1 repeat	NA	IPR000716|Domain Thyroglobulin type-1
OG0007758_pruned	0	2	0.5	0.648904734831468:0.541763715456321 0.796983900999384:0.266746198858101 1:0.191490085685579	0.0344232974785875:0.900171286336906 0.0403351189815225:0.0480408644870573 2.37045814039044:0.0517878491760366	0.1	0.75183	1	NA	NA	NA	NA	PF00253|Ribosomal protein S14p/S29e	GO:0003735|structural constituent of ribosome ;GO:0005840|ribosome ;GO:0006412|translation	IPR001209|Family Ribosomal protein S14
OG0007802_pruned	1	4	0.436345	0:0.113880264641021 0.00240287269857276:0.804037394561259 11.0597610172847:0.0820823407977202	0.0144146409264442:0.794555659499242 0.58836579779353:0.197378773004435 252.608406613373:0.00806556749632343	0.08	0.777297	1	NA	NA	NA	Pristimantis_sp4	PF04969|CS domain	NA	IPR007052|Domain CS domain
OG0007805_pruned	0	1	0.5	0.123849199205345:0.227837728343703 0.150125503097475:0.765508827699587 9.21483894316638:0.00665344395671068	0:0.0231476257055454 0.153003401593761:0.953850821091648 5.19240168690911:0.0230015532028062	0.94	0.332278	1	NA	NA	NA	NA	PF07978|NIPSNAP	NA	IPR012577|Domain NIPSNAP
OG0007948_pruned	0	1	0.5	0.0704247217455293:0 0.105278269126291:1 1.00126819547325:0	0:0.142356866273249 0.109122945032271:0.853768632467508 358.105236472518:0.00387450125924332	0	1	1	NA	NA	NA	NA	PF05608|Protein of unknown function (DUF778)	NA	IPR008496|Family TMEM222/RTE1
OG0007954_pruned	0	1	0.5	0.0152020701047697:1 0.0572847794925652:0 1.00261869488007:0	0.0667246585546715:0.921047797884461 0.525744014704724:0.0722891066810401 1269.79056401657:0.00666309543449845	0	1	1	NA	NA	NA	NA	PF14853|Fis1 C-terminal tetratricopeptide repeat;PF14852|Fis1 N-terminal tetratricopeptide repeat	NA	IPR028058|Repeat Fis1, N-terminal tetratricopeptide repeat;IPR028061|Repeat Fis1, C-terminal tetratricopeptide repeat
OG0007958_pruned	0	1	0.5	0.403488063025241:0.957890473754083 0.404084973087999:0.0250636816760494 9.09125368712249:0.0170458445698676	0.0828443418224022:0.649655432202568 0.130124779898186:0.292120793739903 1.82444444766896:0.058223774057529	0	1	1	NA	NA	NA	NA	PF04177|TAP42-like family	GO:0009966|regulation of signal transduction	IPR007304|Family TAP46-like protein
OG0007964_pruned	0	1	0.5	0.151371938031234:1 0.422663071779737:0 3.40212398254991:0	0.0619425441397743:0.88007831922459 1:0.117300005657194 52.9864755863001:0.00262167511821641	0	1	1	NA	NA	NA	NA	PF08238|Sel1 repeat	NA	IPR006597|Repeat Sel1-like repeat
OG0007965_pruned	0	3	0.5	0.000113998220343814:0.241980720713081 0.000138212394638006:0.648752383548107 7.96709684832418:0.109266895738812	0:0.576901199964686 0.196107332999219:0.406828647961388 4.8364646721155:0.016270152073926	0	1	1	NA	NA	NA	NA	PF08293|Mitochondrial ribosomal subunit S27	NA	IPR013219|Family Ribosomal protein S27/S33, mitochondrial
OG0007967_pruned	0	1	0.5	0.247742820774463:0 0.292580100304489:1 1.00215358262413:0	0:0.484846026812814 0.530065767180543:0.510669090897384 478.608364878517:0.00448488228980138	0	1	1	NA	NA	NA	NA	PF00554|Rel homology DNA-binding domain;PF16179|Rel homology dimerisation domain	GO:0003700|DNA-binding transcription factor activity ;GO:0006355|regulation of transcription, DNA-templated ;GO:0003677|DNA binding	IPR011539|Domain Rel homology domain (RHD), DNA-binding domain;IPR032397|Domain Rel homology dimerisation domain
OG0007981_pruned	0	4	0.5	0:0.358379028067363 0:0.323369566917307 3.08607185990997:0.31825140501533	0.0535593935498571:0.896112030172945 0.053828908961432:0.0721815181976068 4.15193213939337:0.0317064516294477	0.08	0.777297	1	NA	NA	NA	NA	PF06645|Microsomal signal peptidase 12 kDa subunit (SPC12)	GO:0005787|signal peptidase complex ;GO:0016021|integral component of membrane ;GO:0006465|signal peptide processing	IPR009542|Family Signal peptidase complex subunit 1
OG0008009_pruned	0	1	0.5	0.213278593265084:0 0.255235843075414:1 1.22835771088218:0	0.0926441328700877:0.515906435678786 0.116189484831167:0.324035130901825 2.10421478200154:0.16005843341939	0	1	1	NA	NA	NA	NA	PF07051|Ovarian carcinoma immunoreactive antigen (OCIA)	NA	IPR009764|Domain Ovarian carcinoma immunoreactive antigen domain
OG0008031_pruned	0	1	0.5	0.000300569806726558:0 0.278838401473343:1 1.00433883284461:0	0.173263263143457:0.93139454493791 0.180283410444549:0.0349237623481969 2.06294553370826:0.033681692713893	0	1	1	NA	NA	NA	NA	PF17065|Putative cytokine, C6ORF120	NA	IPR031420|Family UPF0669 protein C6orf120
OG0008033_pruned	1	2	7.76e-05	0.0680524369817313:0.917533944460265 0.0684584469000453:0.00676002429893891 224.784020944015:0.0757060312407961	0:0.379662573217498 0.448297546722902:0.609471292954098 53.8316429794046:0.0108661338284036	6	0.0143059	0.0842457	NA	NA	NA	Pristimantis_sp2	PF09769|Apolipoprotein O	GO:0061617|MICOS complex ;GO:0042407|cristae formation	IPR019166|Family MICOS complex subunit MIC26/MIC27
OG0008043_pruned	0	3	0.0368933	0.611472714702133:0.991721521576535 0.617802158800626:0.00144352644211218 4001.5261224878:0.00683495198135289	0.0288490941113767:0.753766100170307 1:0.242602810473501 135.059055739001:0.00363108935619171	3.08	0.0792605	0.341529	NA	NA	NA	NA	PF00338|Ribosomal protein S10p/S20e	NA	IPR027486|Domain Ribosomal protein S10 domain
OG0008051_pruned	0	2	0.5	0.0420203473344703:0.525982463292784 0.151168359010967:0.145822322232574 1:0.328195214474642	8.48749271422465e-05:0.432456637756382 0.538161778165778:0.563024744566889 11.3027911354312:0.00451861767672885	0	1	1	NA	NA	NA	NA	PF15443|Domain of unknown function (DUF4630)	NA	IPR027868|Family Protein of unknown function DUF4630
OG0008070_pruned	0	2	0.5	0:0.645149566626524 0:0.252559939231006 4.20421604316174:0.102290494142471	0.00422720253710625:0.702319422154905 0.643507471330212:0.254680950146947 5.35802442748346:0.0429996276981488	0	1	1	NA	NA	NA	NA	PF03647|Transmembrane proteins 14C	GO:0016020|membrane	IPR005349|Family TMEM14 family
OG0008075_pruned	0	2	0.5	0:0.882676813847419 0:0.110532524279122 123.428163114762:0.00679066187345903	0.00777169199106832:0.971676832908344 0.00824055518816301:0.0167262686330946 5.74811878962715:0.0115968984585618	0	1	1	NA	NA	NA	NA	PF01329|Pterin 4 alpha carbinolamine dehydratase	GO:0006729|tetrahydrobiopterin biosynthetic process ;GO:0008124|4-alpha-hydroxytetrahydrobiopterin dehydratase activity	IPR001533|Family Pterin 4 alpha carbinolamine dehydratase
OG0008092_pruned	0	1	0.266478	0:0.180622758537947 0:0.323764241382983 9.65549264432508:0.49561300007907	0:0.347565731647104 0.427026605038213:0.621774956394125 7.82164636133856:0.0306593119587709	3.9	0.0482861	0.224488	NA	NA	NA	NA	PF07114|Transmembrane protein 126	NA	IPR009801|Family Transmembrane protein 126
OG0008104_pruned	2	4	5.77e-05	0.102876285118655:0.0323388802313938 0.102905456452856:0.942361934311767 9999999171.59636:0.0252991854568395	0.042148525891531:0.738790998137153 0.0562196192743798:0.196145920448708 3.63103196266645:0.0650630814141385	0	1	1	NA	NA	NA	Pristimantis_sp4,Pristimantis_sp5	PF05676|NADH-ubiquinone oxidoreductase B18 subunit (NDUFB7)	GO:0005739|mitochondrion	IPR008698|Family NADH dehydrogenase [ubiquinone] 1 beta subcomplex subunit 7, NDUB7
OG0008139_pruned	0	1	0.5	0.0832251563315923:0 0.34543383094526:1 1.26068947414356:0	0.0100699945404234:0.405091189692179 0.526213495769406:0.586789147914098 26.1807171506766:0.00811966239372306	0	1	1	NA	NA	NA	NA	PF15684|Active regulator of SIRT1, or 40S ribosomal protein S19-binding 1	NA	IPR023262|Family Active regulator of SIRT1
OG0008140_pruned	0	4	0.5	0:0.895880037594765 0:0.000419950590712162 5.95463972926281:0.103700011814523	0.028931435056537:0.976544079899806 0.0293496640606069:0.0053282949648769 3.31478656431841:0.0181276251353172	0	1	1	NA	NA	NA	NA	PF07086|Jagunal, ER re-organisation during oogenesis	GO:0007029|endoplasmic reticulum organization ;GO:0005789|endoplasmic reticulum membrane	IPR009787|Family Protein jagunal
OG0008156_pruned	0	1	0.5	0:0.987529230727406 0:0.0011884567982201 9.891503688266:0.0112823124743741	0:0.96726611325752 0.527320228530045:0.0327338867424803 0.554234301154797:0	0	1	1	NA	NA	NA	NA	PF00025|ADP-ribosylation factor family	GO:0003924|GTPase activity ;GO:0005525|GTP binding	IPR006689|Family Small GTPase superfamily, ARF/SAR type
OG0008159_pruned	0	2	0.5	0.246191804643288:1 0.272985861080448:0 1.0023220981627:0	0.0292883055996869:0.829755638246789 0.810520888127066:0.162428125506208 225.299342964633:0.00781623624700306	0	1	1	NA	NA	NA	NA	PF04979|Protein phosphatase inhibitor 2 (IPP-2)	GO:0009966|regulation of signal transduction ;GO:0004864|protein phosphatase inhibitor activity ;GO:0043666|regulation of phosphoprotein phosphatase activity	IPR007062|Family Protein phosphatase inhibitor 2 (IPP-2)
OG0008178_pruned	0	1	0.5	0:0.176005374620503 0.999368433118802:0 1.74502939244564:0.823994625379497	0.00271673486928189:0.240197369444122 1:0.694343617146201 20.4205577794881:0.0654590134096771	0.64	0.423711	1	NA	NA	NA	NA	NA	NA	NA
OG0008185_pruned	1	5	0.00175427	0.164922645135658:0.833851295813477 1:0.0865113391693388 262.119763031574:0.0796373650171837	0.00583753594353393:0.60932023055258 0.285847127329127:0 0.368168085102736:0.39067976944742	2.7	0.100348	0.418776	NA	NA	NA	Pristimantis_sp4	PF04505|Interferon-induced transmembrane protein	GO:0016021|integral component of membrane	IPR007593|Family CD225/Dispanin family
OG0008287_pruned	0	1	0.5	0.0401905178202464:0.0173375807679683 0.0436379692227149:0.949246846666671 16.6719216387728:0.0334155725653608	0.0392514336344914:0.905420550146655 0.830572246506288:0.0885139864160258 18.882141138614:0.0060654634373195	1.2	0.273322	0.857163	NA	NA	NA	NA	PF00001|7 transmembrane receptor (rhodopsin family);PF10320|Serpentine type 7TM GPCR chemoreceptor Srsx	GO:0004930|G protein-coupled receptor activity ;GO:0007186|G protein-coupled receptor signaling pathway ;GO:0016021|integral component of membrane	IPR000276|Family G protein-coupled receptor, rhodopsin-like;IPR019424|Family Serpentine type 7TM GPCR chemoreceptor Srsx
OG0008302_pruned	0	2	0.5	0.0616426956978066:0 0.168759715164513:0 1.57914514222469:1	0.00305396365605055:0.545863747440784 0.527796845889425:0.444724867598736 469.401038855489:0.00941138496047955	0.56	0.45426	1	NA	NA	NA	NA	PF09805|Nucleolar protein 12 (25kDa)	NA	IPR019186|Family Nucleolar protein 12
OG0008326_pruned	0	3	0.5	0:1 0.000553372155227212:0 1.04402197845425:0	0:0.344346598401062 0.616387774330088:0.627266166031411 8.94933551400701:0.0283872355675278	0	1	1	NA	NA	NA	NA	NA	NA	NA
OG0008349_pruned	0	1	0.5	0.0925393391535834:0 0.206421685810781:1 1.00225468242616:0	0:0.476473796808905 0.0976081230075234:0.502639126298946 4.57981865931471:0.020887076892149	0	1	1	NA	NA	NA	NA	PF02466|Tim17/Tim22/Tim23/Pmp24 family	NA	NA
OG0008368_pruned	0	1	0.5	0.299682768150494:0.980154439997004 0.30347057272441:0 27.4621942268024:0.0198455600029955	0:0.349880674273523 0.302218164938451:0.585679354835016 2.29922682024543:0.0644399708914614	1.12	0.289918	0.903863	NA	NA	NA	NA	PF06979|TMEM70/TMEM186/TMEM223 protein family	NA	IPR009724|Family TMEM70 family
OG0008379_pruned	0	1	0.429465	0:0.100907424341258 0.0579773618497842:0.863457006067026 5.47722133494054:0.0356355695917162	0.0272683712505701:0.329436578493855 0.0928249917325713:0.653677882542697 14.3320825544767:0.0168855389634485	0	1	1	NA	NA	NA	NA	PF00822|PMP-22/EMP/MP20/Claudin family	GO:0016021|integral component of membrane	IPR004031|Family PMP-22/EMP/MP20/Claudin superfamily
OG0008381_pruned	0	1	0.5	0.209078752066786:0.0436874498460176 0.213420531989038:0.918364390926747 9.62948949447906:0.0379481592272351	0:0.835854585363917 0.722788349900382:0.162677180929541 51.5149605952813:0.0014682337065415	1.44	0.230139	0.752925	NA	NA	NA	NA	PF03966|Trm112p-like protein	NA	IPR005651|Family Trm112-like
OG0008393_pruned	0	1	0.5	0:0.801075084985526 0:0.137856118812949 4.82201676480697:0.0610687962015247	0.0313952212128374:0.755204136057886 0.3112734054562:0.233663617603602 6.28741890248364:0.0111322463385122	2.1	0.147299	0.553678	NA	NA	NA	NA	PF06699|GPI biosynthesis protein family Pig-F	GO:0006506|GPI anchor biosynthetic process ;GO:0005789|endoplasmic reticulum membrane	IPR009580|Family GPI biosynthesis protein Pig-F
OG0008406_pruned	2	2	0.00915574	0:0.0116105043047017 0.300487635241927:0.962579393037286 43.3548044170655:0.0258101026580124	0.0946195547857855:0.688316574021787 0.611362898373012:0.292826844313414 8.41933796213328:0.0188565816647997	4.86	0.0274863	0.141435	NA	NA	NA	Pristimantis_sp1,Pristimantis_sp4	PF01632|Ribosomal protein L35	GO:0003735|structural constituent of ribosome ;GO:0005840|ribosome ;GO:0006412|translation	IPR021137|Family Ribosomal protein L35
OG0008412_pruned	0	2	0.5	0.524140583138392:0.039943718532935 0.715992224967365:0.938523105011398 2.91607248480254:0.0215331764556671	0.0650540407017552:0.91058055251979 0.065120811511001:0.0831090664234506 90.6823505609882:0.00631038105675927	0	1	1	NA	NA	NA	NA	PF10270|Membrane magnesium transporter	NA	IPR018937|Family Membrane magnesium transporter
OG0008421_pruned	0	1	0.5	0.00206925095332311:0 0.0975554600203594:1 1.0024260020023:0	0.0623720029211545:0.239358916725008 0.0660564415291688:0.737261423782257 3.89076243377553:0.0233796594927346	0	1	1	NA	NA	NA	NA	PF01121|Dephospho-CoA kinase	GO:0015937|coenzyme A biosynthetic process ;GO:0005524|ATP binding ;GO:0004140|dephospho-CoA kinase activity	IPR001977|Family Dephospho-CoA kinase
OG0008434_pruned	0	2	0.5	1:0.599430872562332 1:0.0337951285602271 1.65993484847758:0.366773998877441	0.0639816381029939:0.930826612709777 0.0728022236752673:0.0630152872746278 8.53384067040872:0.0061581000155951	0.28	0.596701	1	NA	NA	NA	NA	NA	NA	NA
OG0008440_pruned	0	1	0.5	0:0.0553940769130486 0:0.851755657898319 1.6094074426393:0.092850265188632	0.00706802515978809:0.788902040698537 0.699332957409878:0.199615834041069 21.7872610101852:0.0114821252603935	1.72	0.189693	0.657107	NA	NA	NA	NA	PF05241|EXPERA (EXPanded EBP superfamily)	NA	NA
OG0008453_pruned	0	1	0.5	0.201333321967536:0.213104723581517 0.201467143803173:0.774230507370954 3999.99801753938:0.0126647690475292	0.0314919671365334:0.946071411816439 1:0.0528078096016964 2354.60727051284:0.00112077858186452	0	1	1	NA	NA	NA	NA	PF01105|emp24/gp25L/p24 family/GOLD	NA	IPR009038|Domain GOLD domain
OG0008454_pruned	0	1	0.5	0.082729464349881:0 0.357151091412924:1 1.10928686703859:0	0.00760879615025557:0.416831887988879 0.290170660107219:0.57406317833499 6.41096465465084:0.00910493367613126	0	1	1	NA	NA	NA	NA	PF13855|Leucine rich repeat	GO:0005515|protein binding	IPR001611|Repeat Leucine-rich repeat
OG0008455_pruned	0	3	0.5	0.315936442790632:0.779143220173015 0.551723420686096:0.196132550764988 11.4897359191558:0.0247242290619967	0:0.00184083905144351 0.161175964936186:0.993895026121948 13.6656443951852:0.00426413482660802	0.56	0.45426	1	NA	NA	NA	NA	PF00170|bZIP transcription factor;PF07716|Basic region leucine zipper	GO:0003700|DNA-binding transcription factor activity ;GO:0006355|regulation of transcription, DNA-templated	IPR004827|Domain Basic-leucine zipper domain
OG0008462_pruned	0	1	0.5	0.023620943251111:0.494555086641495 0.914065760597657:0.505444913358505 1.00156018375168:0	0.0164746680021082:0.0630083508483066 0.0517240956119096:0.813128134599509 1.92208926873981:0.123863514552185	0	1	1	NA	NA	NA	NA	PF01016|Ribosomal L27 protein	GO:0003735|structural constituent of ribosome ;GO:0005840|ribosome ;GO:0006412|translation	IPR001684|Family Ribosomal protein L27
OG0008504_pruned	0	1	0.5	0.0657384921799545:0 0.143433705602892:1 1.00587322995973:0	0.0750165987577958:0.90168740313725 1:0.0871237940160869 138.381330061769:0.011188802846663	0	1	1	NA	NA	NA	NA	PF00252|Ribosomal protein L16p/L10e	GO:0003735|structural constituent of ribosome ;GO:0005840|ribosome ;GO:0006412|translation	IPR016180|Domain Ribosomal protein L10e/L16
OG0008512_pruned	0	1	0.5	0.522825795906329:0.98473823801113 0.524745393350616:0.00440313652928125 40.3524628990913:0.0108586254595884	0.105340730641748:0.81970894962301 1:0.158815660140453 14.0454796196689:0.0214753902365367	2.08	0.14924	0.557023	NA	NA	NA	NA	PF10210|Mitochondrial 28S ribosomal protein S32	NA	IPR019346|Family 39S ribosomal protein L42, mitochondrial
OG0008513_pruned	0	4	0.0817467	0.270242086341859:0.988329654728957 0.274067647882871:0.000110713204489057 9999999171.59636:0.0115596320665541	0.0560661860082648:0.933582058211982 0.65610912407189:0.0474668567950519 10.6673576888189:0.0189510849929663	0	1	1	NA	NA	NA	NA	PF10164|Brain protein I3	NA	IPR019317|Family Brain protein I3
OG0008542_pruned	0	1	0.5	0.0483404314836126:0 0.0670753776905676:1 1.00155521162167:0	0.0308377615967151:0.644940461716492 0.254331581638229:0.336048419942338 6.42961047133645:0.0190111183411696	0	1	1	NA	NA	NA	NA	PF17221|COMMD1 N-terminal domain;PF07258|COMM domain	NA	IPR033776|Domain COMMD1 N-terminal domain;IPR017920|Domain COMM domain
OG0008548_pruned	0	1	0.5	0:0.760219247706732 0.9999:0 1.41288373958937:0.239780752293268	0.23265500178831:0.951821456609308 0.995547551389625:0.0302590276009065 8.81146319503923:0.0179195157897859	0	1	1	NA	NA	NA	NA	PF15337|Vascular protein family Vasculin-like 1	GO:0003723|RNA binding ;GO:0005634|nucleus ;GO:0006351|transcription, DNA-templated ;GO:0045893|positive regulation of transcription, DNA-templated ;GO:0003677|DNA binding	IPR028128|Family Vasculin family
OG0008586_pruned	0	1	0.5	0:0.407357329061461 0.523413573412054:0.592642670938539 1.00233088261774:0	0:0.00921705223793376 0.262617127027312:0.888206570237775 1.74241754046055:0.102576377524291	1.6	0.205903	0.699543	NA	NA	NA	NA	PF15375|Domain of unknown function (DUF4602)	NA	IPR027973|Family Protein of unknown function DUF4602
OG0008610_pruned	0	1	0.5	0.225745233572151:1 0.241206678401639:0 1.43037422383929:0	0.150482733311791:0.944737767235073 0.903777743853917:0 1.87783921633955:0.0552622327649272	0	1	1	NA	NA	NA	NA	NA	NA	NA
OG0008635_pruned	0	1	0.5	0.0185135917541045:0.727865029916713 0.0189655820873143:0.254389681873097 1:0.0177452882101903	0.0607146385756769:0.884466285628437 0.709259482844919:0.113648774894522 9999.99999999834:0.00188493947704173	2	0.157299	0.571018	NA	NA	NA	NA	PF05624|Lipolysis stimulated receptor (LSR)	NA	IPR008664|Domain LISCH7
OG0008668_pruned	0	1	0.5	0:0.825882940512203 0:0.00308684581855864 3.02347707976537:0.171030213669238	0.107492790886438:0.70756627913122 1:0.282047723236055 30.9328477161531:0.0103859976327251	0	1	1	NA	NA	NA	NA	PF05071|NADH ubiquinone oxidoreductase subunit NDUFA12	GO:0016020|membrane ;GO:0032981|mitochondrial respiratory chain complex I assembly	IPR007763|Family NADH dehydrogenase [ubiquinone] 1 alpha subcomplex subunit 12
OG0008669_pruned	0	1	0.5	0.078330861870903:0.550845763003663 0.0787990043262616:0.33862221030759 1:0.110532026688747	0.0167076186110219:0.679331483272993 0.326180974433186:0.316655932338409 38.4029895046664:0.00401258438859766	0.1	0.75183	1	NA	NA	NA	NA	PF02996|Prefoldin subunit	NA	IPR004127|Family Prefoldin alpha-like
OG0008671_pruned	1	1	0.0745484	0.470759914840059:0.207053254327522 0.471632805503805:0.745323643338305 142.863621417891:0.0476231023341737	0.178339942555901:0.0500381944353892 0.180593728636151:0.910312039208882 5.67789847930948:0.0396497663557286	11.58	0.000666649	0.00630936	NA	NA	NA	Pristimantis_sp3	PF01329|Pterin 4 alpha carbinolamine dehydratase	GO:0006729|tetrahydrobiopterin biosynthetic process ;GO:0008124|4-alpha-hydroxytetrahydrobiopterin dehydratase activity	IPR001533|Family Pterin 4 alpha carbinolamine dehydratase
OG0008685_pruned	1	2	0.461001	0:0.905444586099315 0:0.00228496393665846 5.93524625346907:0.0922704499640263	0.025118233731482:0.376012989212733 0.226958131105544:0.607444786693781 11.7140195130083:0.0165422240934861	-0.24	1	1	NA	NA	NA	Pristimantis_sp2	PF14617|U3-containing 90S pre-ribosomal complex subunit	NA	IPR032704|Family Protein Cms1
OG0008693_pruned	0	1	0.5	0.000250595411002077:0.306961401580316 0.996670153803821:0 1.0649461501044:0.693038598419684	0.00122348824339661:0.340683704453391 0.25284612485676:0.639437201984219 4.75302693801019:0.0198790935623901	0	1	1	NA	NA	NA	NA	PF15503|Protein phosphatase 1 regulatory subunit 35 C-terminus	NA	IPR029135|Domain Protein phosphatase 1 regulatory subunit 35, C-terminal
OG0008705_pruned	0	3	0.5	0:0.0539483068231195 0.149524854923367:0.911302390015404 4.60316656329878:0.0347493031614765	0:0.766001837732026 0.166709538405638:0.230578204249711 2857.19184276107:0.00341995801826346	0	1	1	NA	NA	NA	NA	PF04438|HIT zinc finger	NA	IPR007529|Domain Zinc finger, HIT-type
OG0008716_pruned	0	1	0.5	0.0452954677793508:0.188044245748329 0.0454860634617184:0.775968505930447 5.60272149623019:0.0359872483212239	0.0145512875130022:0.950761701533575 0.0158746336043314:0.0425078292875 16.2258014942504:0.00673046917892518	0	1	1	NA	NA	NA	NA	PF03357|Snf7	GO:0007034|vacuolar transport	IPR005024|Family Snf7 family
OG0008734_pruned	0	2	0.5	0.00521100156273055:0.0348745270384586 0.036422381144493:0.957187043365799 1:0.0079384295957427	0:0.927907825401975 0.846522242064581:0.0695780978495566 218.985829775469:0.00251407674846872	0	1	1	NA	NA	NA	NA	PF04573|Signal peptidase subunit	GO:0005787|signal peptidase complex ;GO:0016021|integral component of membrane ;GO:0006465|signal peptide processing	IPR007653|Family Signal peptidase complex subunit 3
OG0008745_pruned	0	1	0.5	0.0614748752356583:0.224646653152489 0.0615354000827566:0.666226579578663 3.05757775972931:0.109126767268848	0.0409035246265296:0.341311893235585 0.174568906828155:0.609099605680702 3.33028030706268:0.0495885010837127	1.48	0.223775	0.741253	NA	NA	NA	NA	PF00903|Glyoxalase/Bleomycin resistance protein/Dioxygenase superfamily	NA	IPR004360|Domain Glyoxalase/fosfomycin resistance/dioxygenase domain
OG0008752_pruned	0	4	0.5	0:0.663223267612709 0:0.00932093245790092 5.32369109943773:0.32745579992939	0.0365472995456091:0.896245653764366 1:0.0749798491068406 5.34074343866848:0.0287744971287938	0.04	0.841481	1	NA	NA	NA	NA	PF07716|Basic region leucine zipper	GO:0003700|DNA-binding transcription factor activity ;GO:0006355|regulation of transcription, DNA-templated	IPR004827|Domain Basic-leucine zipper domain
OG0008760_pruned	1	1	0.200797	0.121986152078489:0.986691917188643 0.122116262695702:0.00129269103928659 3999.99839960054:0.0120153917720705	0.0254015501283257:0.781378695927128 0.858258982540948:0.0583475948600625 1.29451432946711:0.160273709212809	3.58	0.0584792	0.262661	NA	NA	NA	Pristimantis_sp1	PF00808|Histone-like transcription factor (CBF/NF-Y) and archaeal histone;PF15996|Arginine/serine-rich protein PNISR	NA	IPR003958|Domain Transcription factor CBF/NF-Y/archaeal histone domain;IPR031937|Family PNN-interacting serine/arginine-rich protein
OG0008770_pruned	1	1	0.5	0.295436600849554:0.425689527552086 0.303892523018523:0.349552536505919 3.64793720433142:0.224757935941995	0.0280310735728512:0.513517809633812 0.560368604341333:0.305393813020689 2.81486726092287:0.181088377345499	9.08	0.0025842	0.0198497	NA	NA	NA	Pristimantis_sp5	PF05283|Multi-glycosylated core protein 24 (MGC-24), sialomucin	NA	IPR007947|Family CD164-related protein
OG0008772_pruned	1	1	0.0684615	0:0.0051786764019631 0.835801884823917:0.927665935829491 9998.99000100947:0.0671553877685459	0.168694093929399:0.551894566618619 0.526950974168392:0.437011346098255 38.2874059824076:0.0110940872831252	5.46	0.0194566	0.108654	NA	NA	NA	Pristimantis_sp2	PF08157|NUC129 domain	GO:0005634|nucleus	IPR012579|Domain Nucleolar protein 7, C-terminal
OG0008778_pruned	0	1	0.5	0.160293662604265:0 0.187913738936241:1 1.00404011811515:0	0:0.677688744658018 0.260036597688232:0.315068849271279 7.98975071665943:0.0072424060707029	0	1	1	NA	NA	NA	NA	PF05832|Eukaryotic protein of unknown function (DUF846)	GO:0016021|integral component of membrane	IPR008564|Family Golgi apparatus membrane protein TVP23-like
OG0008816_pruned	1	1	0.00234	0.201970768576719:0.416695757744798 0.202191297945616:0.457426986645696 9999999171.59636:0.125877255609506	0.0393085199716649:0.861773009087456 0.749914315469373:0.137363575717094 80.2296669457755:0.000863415195450166	5.38	0.0203689	0.111294	NA	NA	NA	Pristimantis_sp5	PF12796|Ankyrin repeats (3 copies);PF13857|Ankyrin repeats (many copies);PF00023|Ankyrin repeat;PF13606|Ankyrin repeat;PF13637|Ankyrin repeats (many copies)	GO:0005515|protein binding	IPR020683|Domain Domain of unknown function DUF3447;IPR002110|Repeat Ankyrin repeat
OG0008831_pruned	0	1	0.5	0.256952059645382:0.732138902003272 0.257867423626009:0.249033566055845 50.8417860738422:0.0188275319408834	0.0773572728887495:0.875644822303208 1:0.108256954866452 14.5960222331657:0.0160982228303393	2.2	0.138011	0.54182	NA	NA	NA	NA	PF07686|Immunoglobulin V-set domain;PF13927|Immunoglobulin domain;PF13895|Immunoglobulin domain;PF07679|Immunoglobulin I-set domain	NA	IPR013106|Domain Immunoglobulin V-set domain;IPR007110|Domain Immunoglobulin-like domain;IPR013098|Domain Immunoglobulin I-set
OG0008835_pruned	1	2	0.0550597	0:0.942154766344059 0:0.0356845615587912 188.981094787638:0.02216067209715	0.104075259255225:0.994969949964991 0.104900479412928:0.00224598713323415 10.8361435006436:0.00278406290177486	10.2	0.00140441	0.0122022	NA	NA	NA	Pristimantis_sp1	PF00642|Zinc finger C-x8-C-x5-C-x3-H type (and similar);PF14608|RNA-binding, Nab2-type zinc finger	GO:0046872|metal ion binding	IPR000571|Domain Zinc finger, CCCH-type
OG0008836_pruned	0	1	0.5	0.290515667609447:0.582644920275559 0.297532301866398:0.417355079724441 1.00888845686812:0	0.0446756356892266:0.904396140640869 0.0518770077134834:0.00564081463400084 2.00531135490092:0.0899630447251297	0	1	1	NA	NA	NA	NA	PF05196|PTN/MK heparin-binding protein family, N-terminal domain;PF01091|PTN/MK heparin-binding protein family, C-terminal domain	GO:0008083|growth factor activity	IPR020089|Domain Pleiotrophin/Midkine, N-terminal domain;IPR020090|Domain Pleiotrophin/Midkine, C-terminal domain
OG0008847_pruned	0	2	0.00472291	0.99036715868132:0.989717842729257 0.998228711585935:0.00333880887552747 9999999171.59636:0.00694334839521531	0.14686693404867:0.850361574360286 0.994497291993146:0.144150219304642 4445.44892994663:0.00548820633507135	5.8	0.0160262	0.0933393	NA	NA	NA	NA	PF00380|Ribosomal protein S9/S16	GO:0003735|structural constituent of ribosome ;GO:0005840|ribosome ;GO:0006412|translation	IPR000754|Family Ribosomal protein S9
OG0008857_pruned	0	3	0.5	0.0690620042271844:0 0.124153391682584:1 1.00232678319101:0	0:0.680814694678154 0.270004959016122:0.319185305321846 3.04140888207155:0	0	1	1	NA	NA	NA	NA	PF03647|Transmembrane proteins 14C	GO:0016020|membrane	IPR005349|Family TMEM14 family
OG0008993_pruned	0	2	0.5	0.0718080385572542:0.5425894790994 0.193821157922827:0.413931442572979 3.16629995052923:0.0434790783276208	0.000400435333438723:0.648058259647545 0.0717826784307189:0 0.154232685012986:0.351941740352455	0	1	1	NA	NA	NA	NA	NA	NA	NA
OG0009010_pruned	0	1	0.5	0:0.321780042740456 0:0.678219957259544 1.02675999894418:0	0.0399068995744817:0.964032872431452 0.0527839620964876:0.0152409965923679 4.25376839424653:0.02072613097618	0	1	1	NA	NA	NA	NA	PF09793|Anticodon-binding domain	NA	IPR019181|Domain Anticodon-binding domain
OG0009016_pruned	0	1	0.5	0:0.806659592376508 0:0.147652015824947 2.93440001163267:0.0456883917985446	0:0.928025051657342 0.400547462909557:0.0651068444555457 34.6466075194833:0.00686810388711272	0	1	1	NA	NA	NA	NA	PF07019|EMC6	NA	IPR029008|Family ER membrane protein complex subunit 6-like
OG0009017_pruned	0	1	0.5	0.0847075002725378:0 0.206894824766944:1 1.0023220981627:0	0:0.774618036126921 0.6525395189835:0.221676627199763 875.986789451162:0.00370533667331629	0	1	1	NA	NA	NA	NA	PF13499|EF-hand domain pair	GO:0005509|calcium ion binding	IPR002048|Domain EF-hand domain
OG0009021_pruned	1	1	0.232194	0.309773546359957:0.972788077234381 0.310830667728989:0.00221562462803316 26.8552351920941:0.0249962981375862	0:0.469580749940341 0.288922746126552:0.478424867024313 11.0664681185139:0.0519943830353456	4.74	0.0294691	0.148749	NA	NA	NA	Pristimantis_sp2	PF06374|NADH-ubiquinone oxidoreductase subunit b14.5b (NDUFC2)	GO:0005743|mitochondrial inner membrane ;GO:0006120|mitochondrial electron transport, NADH to ubiquinone	IPR009423|Family NADH dehydrogenase [ubiquinone] 1 subunit C2, NDUC2
OG0009022_pruned	0	1	0.5	0:0.405006674066389 0:0.36067701797041 1.2753592679991:0.2343163079632	0.131043532123145:0.995889430062711 0.139001588348444:0.000876306155151006 29.8506758389372:0.00323426378213753	0	1	1	NA	NA	NA	NA	PF09439|Signal recognition particle receptor beta subunit	NA	IPR019009|Family Signal recognition particle receptor, beta subunit
OG0009027_pruned	0	1	0.5	0.0358780261487135:0.159436044613712 0.0719660453731186:0.610167915011119 2.03354912278305:0.230396040375169	0:0.0395642749228713 0:0.526969255053318 0.35943308224262:0.433466470023811	1.8	0.179712	0.630779	NA	NA	NA	NA	PF07690|Major Facilitator Superfamily	GO:0022857|transmembrane transporter activity ;GO:0055085|transmembrane transport	IPR011701|Family Major facilitator superfamily
OG0009063_pruned	0	1	0.5	0:1 0.00156412224444676:0 1.11448589644985:0	0.000298365696388219:0.822840971579326 0.112220158130042:0.172795764564599 1036.90839880793:0.00436326385607525	0	1	1	NA	NA	NA	NA	PF14712|Snapin/Pallidin	NA	IPR028119|Family Snapin/Pallidin/Snn1
OG0009075_pruned	0	1	0.5	0:0.245523327507632 0.26049414089533:0.754476672492368 1.0015415601076:0	0:0.0161223430230043 0.0645439660760605:0.971504647101616 7.877600210708:0.0123730098753796	0	1	1	NA	NA	NA	NA	PF09412|Endoribonuclease XendoU	GO:0004521|endoribonuclease activity	IPR018998|Domain EndoU ribonuclease, C-terminal
OG0009078_pruned	0	1	0.41707	0:0.394221087001934 0.996891932153076:0 2.54235887667369:0.605778912998066	0.0802933951405888:0.688667301235171 1:0.308808408144136 1880.95872450084:0.00252429062069257	6.88	0.00871656	0.0570343	NA	NA	NA	NA	PF06393|BH3 interacting domain (BID)	GO:0005737|cytoplasm ;GO:0043065|positive regulation of apoptotic process	IPR010479|Family BH3-interacting domain death agonist
OG0009122_pruned	0	1	0.5	0.644135455096749:0.642072899397576 0.646060578717539:0.279434061613197 9999999171.59636:0.0784930389892272	0.00510382923486669:0.529423110938171 0.753919889160527:0.464965660895675 36.8502969385543:0.00561122816615398	0	1	1	NA	NA	NA	NA	PF08357|SEFIR domain	NA	IPR013568|Domain SEFIR domain
OG0009127_pruned	0	1	0.5	0.01234214768675:0.46283347678359 0.259022912254866:0.53716652321641 1.00173562689933:0	0.0775260344688822:0.865495568915227 0.21255570877551:0.0629477896021673 1.17835470159333:0.0715566414826054	0	1	1	NA	NA	NA	NA	PF04669|Polysaccharide biosynthesis	NA	IPR021148|Domain Polysaccharide biosynthesis domain
OG0009130_pruned	0	1	0.5	0:0.580249895909711 0:0.208008433132324 1.87574113444087:0.211741670957965	0.0130773359240965:0.69180581970153 0.202670115187366:0.303797605898528 93.5046049325745:0.00439657439994205	0.3	0.583882	1	NA	NA	NA	NA	PF03540|Transcription initiation factor TFIID 23-30kDa subunit	GO:0005634|nucleus ;GO:0006352|DNA-templated transcription, initiation	IPR003923|Family Transcription initiation factor TFIID, 23-30kDa subunit
OG0009141_pruned	1	1	0.200797	0:0.413196089681456 0.44200030011888:0.519819769017048 35.7586733706189:0.066984141301496	0.0996794884606119:0.822181840141347 1:0.177048657239808 9999.99999999834:0.000769502618845248	9.2	0.00242015	0.0191445	NA	NA	NA	Pristimantis_sp5	PF07654|Immunoglobulin C1-set domain;PF07686|Immunoglobulin V-set domain	NA	IPR003597|Domain Immunoglobulin C1-set;IPR013106|Domain Immunoglobulin V-set domain
OG0009145_pruned	0	1	0.5	0.0517956137632574:0.976783855576253 0.0521672213710586:0.0161852912189907 2.52812433317183:0.00703085320475646	0.0253549390848072:0.822121700788119 0.313915429080804:0.175976002915013 16.3486258120213:0.00190229629686805	0	1	1	NA	NA	NA	NA	PF07946|PAT complex subunit CCDC47	GO:0032469|endoplasmic reticulum calcium ion homeostasis ;GO:0005783|endoplasmic reticulum ;GO:0005509|calcium ion binding ;GO:0036503|N/A	IPR012879|Family PAT complex subunit CCDC47
OG0009146_pruned	0	1	0.5	0.0895797803105446:1 0.280485699621135:0 1.0015622311101:0	0.097755918847764:0.965248180956766 1:0.0313592902210731 15.5559239929452:0.00339252882216052	0	1	1	NA	NA	NA	NA	PF03561|Allantoicase repeat	GO:0000256|allantoin catabolic process ;GO:0004037|allantoicase activity	IPR015908|Domain Allantoicase domain
OG0009159_pruned	0	1	0.5	0.0625908203138892:0 0.213566964824136:1 1.00844199817438:0	0.0981962278898031:0.967617436028871 0.100189251308084:0.00553695612460147 2.56995399608777:0.0268456078465278	0	1	1	NA	NA	NA	NA	PF02391|MoaE protein	GO:0006777|Mo-molybdopterin cofactor biosynthetic process	IPR003448|Family Molybdopterin biosynthesis MoaE
OG0009170_pruned	1	1	0.118041	0:0.190187803740781 0.0349905501792129:0.736455332395829 26.9208433458947:0.0733568638633908	0.0675259213586233:0.937492959244814 1:0.0618075555838411 9999.99999999834:0.000699485171344848	0	1	1	NA	NA	NA	Pristimantis_sp4	PF12796|Ankyrin repeats (3 copies)	NA	IPR020683|Domain Domain of unknown function DUF3447
OG0009244_pruned	0	2	0.5	0.740832879510456:0.0386089580122851 0.748234305743209:0.961391041987715 1.00226976126925:0	0.112995191108558:0.784495706057257 0.788403713341493:0.212308608913755 133.289765178786:0.00319568502898872	0	1	1	NA	NA	NA	NA	PF01273|LBP / BPI / CETP family, N-terminal domain;PF02886|LBP / BPI / CETP family, C-terminal domain	GO:0008289|lipid binding	IPR017942|Domain Lipid-binding serum glycoprotein, N-terminal;IPR001124|Domain Lipid-binding serum glycoprotein, C-terminal
OG0009248_pruned	0	1	0.5	0.220298567590854:0 0.226539913144112:1 1.00154614489169:0	0.120636570304325:0.753891093808276 0.1571254946598:0.133638248591455 1.4492697148206:0.112470657600269	0	1	1	NA	NA	NA	NA	PF08234|Chromosome segregation protein Spc25	GO:0007059|chromosome segregation ;GO:0031262|Ndc80 complex	IPR013255|Domain Chromosome segregation protein Spc25, C-terminal
OG0009308_pruned	0	2	0.5	0:0.78342665820517 0:0.130805109538583 5.9348510333784:0.0857682322562474	0.0133323469819514:0.79375206845092 0.504343648590476:0.196495804228604 53.6802324924716:0.00975212732047587	0.02	0.887537	1	NA	NA	NA	NA	PF04718|Mitochondrial ATP synthase g subunit	GO:0000276|mitochondrial proton-transporting ATP synthase complex, coupling factor F(o) ;GO:0015078|proton transmembrane transporter activity ;GO:0015986|proton motive force-driven ATP synthesis	IPR006808|Family ATP synthase, F0 complex, subunit G, mitochondrial
OG0009341_pruned	0	1	0.5	0.069500650770658:0.841625377787926 0.0701014882952958:0.119855673173728 2073.83468101122:0.038518949038346	0.0519102120598622:0.881665328072825 1:0.0230465208327398 1.92172140112714:0.0952881510944356	0.74	0.389661	1	NA	NA	NA	NA	PF01084|Ribosomal protein S18	GO:0003735|structural constituent of ribosome ;GO:0005840|ribosome ;GO:0006412|translation	IPR001648|Family Ribosomal protein S18
OG0009344_pruned	0	1	0.5	0.0358079676416367:1 0.0370643990092556:0 1.00126713959961:0	0:0.773205521347504 0.409302930751587:0.218462266583347 63.3291712839426:0.00833221206914978	0	1	1	NA	NA	NA	NA	PF04667|cAMP-regulated phosphoprotein/endosulfine conserved region	NA	IPR006760|Family Endosulphine
OG0009365_pruned	0	1	0.5	0.054145127976854:0 0.0672131356729982:1 1.00156252359038:0	0:0.824870972577195 0.556652941845763:0 0.771947412125405:0.175129027422805	0	1	1	NA	NA	NA	NA	NA	NA	NA
OG0009393_pruned	0	1	0.5	0.153115948064998:0.314167769868759 0.154141238260637:0.685832230131241 1.07461548284402:0	0.00202718621273833:0 0.111632950483598:0.931296349630212 2.0122999605174:0.0687036503697881	0	1	1	NA	NA	NA	NA	PF00787|PX domain	GO:0035091|phosphatidylinositol binding	IPR001683|Domain Phox homology
OG0009398_pruned	0	6	0.5	0.246724448138409:0 0.273877620471716:1 1.0027376465621:0	0.00198079922307385:0.57912811021127 0.307050776451254:0.399074346297346 8.64533434960313:0.0217975434913847	0	1	1	NA	NA	NA	NA	NA	NA	NA
OG0009404_pruned	0	5	0.5	0.22879871306317:0 0.243545810523046:1 1.00232268378944:0	0:0.324502494895893 0.171525107230832:0.477393635116615 0.56221625927691:0.198103869987492	0.58	0.446312	1	NA	NA	NA	NA	PF01442|Apolipoprotein A1/A4/E domain	GO:0005576|extracellular region ;GO:0042157|lipoprotein metabolic process ;GO:0008289|lipid binding ;GO:0006869|lipid transport	IPR000074|Family Apolipoprotein A/E
OG0009413_pruned	0	1	0.5	0.0101000910633954:0 0.0476331524706257:1 1.07738368776357:0	0.0312448455952288:0.821363978483953 0.141519379097278:0.165159250110905 2.10731039979513:0.0134767714051415	0	1	1	NA	NA	NA	NA	PF03821|Golgi 4-transmembrane spanning transporter	GO:0016021|integral component of membrane	IPR004687|Family Lysosomal-associated transmembrane protein 4/5
OG0009415_pruned	0	2	0.5	0.999368433118802:0 0.999368433118802:0 44.0228628966237:1	0.0699581094855884:0.814273261510806 0.46202600942816:0.177356127071798 83.5601030601332:0.00837061141739608	10.76	0.00103717	0.0091617	NA	NA	NA	NA	PF09811|Essential protein Yae1, N terminal	NA	IPR019191|Domain Essential protein Yae1, N-terminal
OG0009418_pruned	0	1	0.5	0.28835190760031:0.865523333542162 1:0.0977188685606519 77.6097330995468:0.0367577978971863	0.0640695033391103:0.714148046924384 1:0.280138285392692 16.8144810752013:0.0057136676829238	0	1	1	NA	NA	NA	NA	PF13927|Immunoglobulin domain;PF13895|Immunoglobulin domain;PF00047|Immunoglobulin domain	NA	IPR007110|Domain Immunoglobulin-like domain;IPR013151|Domain Immunoglobulin
OG0009449_pruned	0	1	0.5	0.116084889947598:0.935574719086208 0.116615693465613:0.0644252809137919 1.00232385504447:0	0:0.695565230183568 0.273405157594053:0.298223774207302 7.45668148043343:0.00621099560912993	0	1	1	NA	NA	NA	NA	PF04667|cAMP-regulated phosphoprotein/endosulfine conserved region	NA	IPR006760|Family Endosulphine
OG0009455_pruned	0	1	0.5	0.223987994918905:0 0.268662763663716:1 1.0023285400851:0	0:0.438569922881876 0.430710341970338:0.555283488083403 17.6237291169993:0.00614658903472153	0	1	1	NA	NA	NA	NA	PF12597|Cytochrome c oxidase assembly protein COX20	GO:0005743|mitochondrial inner membrane ;GO:0033617|mitochondrial cytochrome c oxidase assembly	IPR022533|Family Cox20
OG0009458_pruned	0	1	0.5	0.141730538987769:0 0.164604053542273:1 1.00190345893469:0	0.00350737329307618:0.641124075686448 0.0643764009670415:0.339093645109731 8.29222315379287:0.0197822792038215	0	1	1	NA	NA	NA	NA	PF10660|Iron-containing outer mitochondrial membrane protein N-terminus ;PF09360|Iron-binding zinc finger CDGSH type	GO:0051537|2 iron, 2 sulfur cluster binding ;GO:0043231|intracellular membrane-bounded organelle	IPR019610|Domain Iron sulphur domain-containing, mitoNEET, N-terminal;IPR018967|Domain Iron-binding zinc finger, CDGSH type
OG0009462_pruned	0	1	0.5	0.00545539334111742:0.497936668463053 0.548275293179921:0.502063331536947 1.0023103857357:0	0.00182640364388274:0.721343906592662 0.824706585525518:0.276656990478748 113.849520986925:0.00199910292858985	0.28	0.596701	1	NA	NA	NA	NA	PF00366|Ribosomal protein S17	GO:0003735|structural constituent of ribosome ;GO:0005840|ribosome ;GO:0006412|translation	IPR000266|Family Ribosomal protein S17/S11
OG0009565_pruned	0	3	0.5	0.104279568801184:0.630744158647679 0.117993606666813:0.369255841352321 1.06800968442054:0	0.100015025033359:0.898661500422649 0.103553617795001:0.0239372157992015 2.71779883525766:0.0774012837781491	0	1	1	NA	NA	NA	NA	PF12304|Beta-casein like protein	NA	IPR020977|Family Beta-casein-like
OG0009601_pruned	0	2	0.0757218	0.999368433117527:0 0.999368433118802:0 3.76463153800437:1	0.00517162412015056:0.64570632732337 0.291515106812034:0.305969022004282 6.34786293465972:0.0483246506723483	0	1	1	NA	NA	NA	NA	PF01250|Ribosomal protein S6	GO:0003735|structural constituent of ribosome ;GO:0019843|rRNA binding ;GO:0005840|ribosome ;GO:0006412|translation	IPR000529|Family Ribosomal protein S6
OG0009607_pruned	0	1	0.5	0.365759164215722:0.969889747412756 0.398381671701443:0.0301102525872444 1.0022168717187:0	0.103456728478259:0.539638309081795 0.116992897840605:0.410816309638638 2.61488361537462:0.0495453812795674	0	1	1	NA	NA	NA	NA	NA	NA	NA
OG0009622_pruned	0	1	0.5	0.17266201744735:0 0.230913857964269:1 1.00156252359038:0	0.000724130947878422:0.450889136489572 0.00731208731542541:0.338601288066181 1.20858557765985:0.210509575444247	0	1	1	NA	NA	NA	NA	PF14978|Mitochondrial ribosome protein 63	GO:0005761|mitochondrial ribosome	IPR016576|Family Ribosomal protein 63, mitochondrial
OG0009654_pruned	0	1	0.5	0.273398263460672:0.597792082854818 0.998250175:0.402207917145182 1.13552876375658:0	0:0.439883377444809 0.563137276402007:0.532190033415614 14.0247788970606:0.0279265891395761	0	1	1	NA	NA	NA	NA	PF01284|Membrane-associating domain	GO:0016020|membrane	IPR008253|Domain Marvel domain
OG0009666_pruned	0	1	0.5	0.242486353952153:1 0.584749844294429:0 1.0012590684805:0	0.0104861876738421:0.143505990335066 0.183433577574322:0.846198538767016 620.7238509756:0.0102954708979177	0	1	1	NA	NA	NA	NA	PF05347|Complex 1 protein (LYR family)	NA	IPR008011|Domain Complex 1 LYR protein domain
OG0009669_pruned	0	3	0.5	0.0345461260969773:0.390981398700628 0.092594256934004:0.512900228378703 1:0.0961183729206693	0.091683124040464:0.840443749693231 0.249713120288921:0.13501061796968 147.376909248758:0.0245456323370894	0	1	1	NA	NA	NA	NA	PF08583|Cytochrome c oxidase biogenesis protein Cmc1 like	NA	IPR013892|Family Cytochrome c oxidase biogenesis protein Cmc1-like
OG0009690_pruned	0	1	0.5	0:0.877142997793306 0:0.081089484071982 2.87498385718894:0.0417675181347123	0.17178977419537:0.922134029406765 1:0.0681709581385001 61.4012345912315:0.0096950124547346	0	1	1	NA	NA	NA	NA	PF11669|WW domain-binding protein 1	NA	IPR021684|Family WW domain-binding protein 1-like
OG0009698_pruned	0	1	0.5	0:0.325434042286305 0:0.302799802155568 1.77429589153219:0.371766155558127	0.0681118701713899:0.571465889191028 0.113043352067524:0.32555055156998 1.23399659128883:0.102983559238992	0.32	0.571608	1	NA	NA	NA	NA	PF15001|AP-5 complex subunit sigma-1	GO:0016197|endosomal transport ;GO:0030119|AP-type membrane coat adaptor complex ;GO:0000724|double-strand break repair via homologous recombination	IPR029392|Family AP-5 complex subunit sigma-1
OG0009719_pruned	0	1	0.5	0:0.688788640564486 0.999368433008913:0 1.42800260120389:0.311211359435514	0:0.378387092705195 0.214397324293377:0.568353041286094 3.5525644269887:0.0532598660087109	0.12	0.729034	1	NA	NA	NA	NA	PF00383|Cytidine and deoxycytidylate deaminase zinc-binding region;PF08211|Cytidine and deoxycytidylate deaminase zinc-binding region	GO:0009972|cytidine deamination ;GO:0008270|zinc ion binding ;GO:0004126|cytidine deaminase activity	IPR002125|Domain Cytidine and deoxycytidylate deaminase domain;IPR013171|Domain Cytidine/deoxycytidylate deaminase, zinc-binding domain
OG0009756_pruned	0	1	0.5	0:0.919951276211681 0:0.0727112903727931 35.9311126012484:0.00733743341552594	0.0529787764312728:0.997459903001493 0.707418511768655:0.000759724361044638 824.769060655609:0.00178037263746258	0	1	1	NA	NA	NA	NA	PF06211|BMP and activin membrane-bound inhibitor (BAMBI) N-terminal domain	GO:0090263|positive regulation of canonical Wnt signaling pathway ;GO:0030512|negative regulation of transforming growth factor beta receptor signaling pathway	IPR009345|Family BMP and activin membrane-bound inhibitor
OG0009812_pruned	0	1	0.5	0.00800715401461701:0.892495088852263 0.0568886203275547:0.0702630750773868 1:0.0372418360703499	0.0577343150467977:0.958975648417529 0.0600957675993609:0.00135123047662018 1:0.0396731211058503	0	1	1	NA	NA	NA	NA	PF01392|Fz domain;PF01759|UNC-6/NTR/C345C module	GO:0005515|protein binding	IPR020067|Domain Frizzled domain;IPR018933|Domain Netrin module, non-TIMP type
OG0009853_pruned	0	1	0.5	0.125616270938853:0.629787908194146 0.126007523867774:0.360941244976657 4.97422457290708:0.00927084682919666	0:0.488235888200491 0.338548564216394:0.510282613333087 21.7232395573971:0.00148149846642221	0	1	1	NA	NA	NA	NA	PF08615|Ribonuclease H2 non-catalytic subunit (Ylr154p-like)	GO:0006401|RNA catabolic process ;GO:0032299|ribonuclease H2 complex	IPR013924|Family Ribonuclease H2, subunit C
OG0009859_pruned	1	1	0.200797	0.0295894264722665:0.629785170533386 0.16563266672494:0.353913655156825 3999.99839956855:0.0163011743097888	0.0261020336839588:0.681925357336964 0.103703536964709:0.230322330235466 0.421252353631705:0.0877523124275705	4.66	0.0308732	0.152923	NA	NA	NA	Pristimantis_sp5	PF07084|Thyroid hormone-inducible hepatic protein Spot 14	NA	IPR009786|Family Spot 14 family
OG0009861_pruned	0	2	0.232062	1:0.0400326899023306 1:0.00179165120699254 38.2529392105278:0.958175658890677	0.000576071268691646:0 0.00760525090601461:0.993996660778943 10.8562869977568:0.00600333922105745	3.58	0.0584792	0.262661	NA	NA	NA	NA	PF10172|Det1 complexing ubiquitin ligase	NA	IPR018276|Domain DET1- and DDB1-associated protein 1, N-terminal
OG0009874_pruned	0	2	0.5	0.481232680843897:0 1:1 1.0376183300109:0	0:0.458495216381559 0.341168867151615:0.455402394741499 3.08936161045143:0.0861023888769418	0	1	1	NA	NA	NA	NA	PF02953|Tim10/DDP family zinc finger	NA	IPR004217|Domain Tim10-like
OG0009896_pruned	0	1	0.5	0.434413677359491:1 0.43900054703271:0 1.00231712035613:0	0.00120744793810805:0.220477461633193 0.00260081709912674:0.536939734059421 0.414535814052347:0.242582804307386	0.04	0.841481	1	NA	NA	NA	NA	PF15190|Transmembrane protein 251	NA	IPR028024|Family Transmembrane protein 251
OG0009902_pruned	0	2	0.5	0:0.711943325499586 0:0.139536502988024 2.73532037410147:0.14852017151239	0.0372175756728526:0.0583111951467705 0.0381192084159596:0.849232931332281 1.4290843077304:0.0924558735209486	0.64	0.423711	1	NA	NA	NA	NA	PF07258|COMM domain	NA	IPR017920|Domain COMM domain
OG0009940_pruned	0	1	0.235183	0.190770427809596:0.00344748303663612 0.192136655451579:0.972734866663999 191.921117748232:0.0238176502993645	0.0537191258658068:0.9344178057913 0.0557022662321507:0.0248513018482582 1.47609686357266:0.0407308923604418	5.2	0.0225869	0.122154	NA	NA	NA	NA	PF04832|SOUL heme-binding protein	NA	IPR006917|Family SOUL haem-binding protein
OG0009977_pruned	1	2	0.200797	0.0543054718894507:0.973593905179188 0.0544011438749566:0.0215564425147298 296.25324814399:0.00484965230608251	0.106288216336472:0.809666559829502 0.380076117957202:0.150266715179106 8.91533517823494:0.0400667249913916	0	1	1	NA	NA	NA	Pristimantis_sp4	PF15473|PEST, proteolytic signal-containing nuclear protein family	GO:0016567|protein ubiquitination	IPR029169|Family PEST proteolytic signal-containing nuclear protein
OG0009997_pruned	0	1	0.5	0.0910947505596306:0 0.834408886875759:1 1.27001713380964:0	0.0139146098200394:0.647435884289772 0.0470516027499636:0.126517296904641 0.577555323347581:0.226046818805588	0.14	0.708281	1	NA	NA	NA	NA	PF00011|Hsp20/alpha crystallin family	NA	IPR002068|Domain Alpha crystallin/Hsp20 domain
OG0010007_pruned	0	1	0.5	0.0912073869481401:0 0.286443219594031:1 1.11046050527386:0	0.190867926436106:0.385856375560841 0.20297806387837:0.573358393874427 7.87291238197857:0.0407852305647321	0	1	1	NA	NA	NA	NA	PF05395|Protein phosphatase inhibitor 1/DARPP-32	GO:0004864|protein phosphatase inhibitor activity ;GO:0007165|signal transduction	IPR008466|Family Protein phosphatase inhibitor 1
OG0010048_pruned	0	1	0.5	0:0.233017247402055 0.578072521148006:0.766982752597946 1.17450592693649:0	0:0.553261904927363 0.577782871881286:0.437846005406333 47.6061605448002:0.00889208966630486	0	1	1	NA	NA	NA	NA	PF08208|DNA-directed RNA polymerase I subunit RPA34.5	GO:0006360|transcription by RNA polymerase I	IPR013240|Family DNA-directed RNA polymerase I, subunit RPA34.5
OG0010069_pruned	0	3	0.5	0:1 0.00218071248901089:0 1.00574655224132:0	0.0892974698760139:0.770473860745629 0.0901893693257583:0.216176384232068 26.2825173398573:0.0133497550223035	0	1	1	NA	NA	NA	NA	PF00159|Pancreatic hormone peptide	GO:0005179|hormone activity ;GO:0005576|extracellular region	IPR001955|Family Pancreatic hormone-like
OG0010091_pruned	0	6	0.223328	0:0.944162583898197 0:0.0431493466488131 216.01455169873:0.0126880694529899	0.00562936767761388:0.585300011599248 0.752617923135751:0.414699988400752 0.893727134196112:0	5.44	0.0196807	0.108654	NA	NA	NA	NA	PF15188|Coiled-coil domain-containing protein 167	NA	IPR028194|Family Coiled-coil domain-containing protein 167
OG0010110_pruned	0	1	0.48226	0.480237274707931:0.975762247581272 0.488829809142765:0.00854809811132996 9998.99000100947:0.015689654307398	0:0.218397491763652 0.56493153873291:0.652542880703877 1.60429757005757:0.129059627532471	0	1	1	NA	NA	NA	NA	NA	NA	NA
OG0010111_pruned	0	1	0.5	0.000286884412576934:0.756366634908862 0.0110159597181418:0 2.32683289963747:0.243633365091138	0.0867450369549462:0.898878954223775 0.93875323651941:0.0940804113924392 43.9565163284849:0.00704063438378583	0	1	1	NA	NA	NA	NA	PF05705|Eukaryotic protein of unknown function (DUF829)	NA	IPR008547|Family Protein of unknown function DUF829, TMEM53
OG0010127_pruned	0	1	0.5	0:0.18857070747446 0.996290108344213:0 1.28743628307599:0.81142929252554	0.011315519303512:0.190666413593828 0.245878547056553:0.680805554156019 2.197818122377:0.128528032250153	0.02	0.887537	1	NA	NA	NA	NA	NA	NA	NA
OG0010132_pruned	0	1	0.5	0.0164855793524151:0.530499792133899 0.0239610924739423:0.0721498189448165 1.45740789784283:0.397350388921284	0.0563983558657662:0.463216015602571 0.409665423247301:0.507617231933106 2.67126638646569:0.0291667524643225	1.88	0.170334	0.605887	NA	NA	NA	NA	NA	NA	NA
OG0010162_pruned	0	1	0.5	0.0383906462027878:0 0.0983507976184242:1 1.0023191700367:0	0:0.599291098310528 0.287814076466644:0.387844626786063 1:0.0128642749034087	0	1	1	NA	NA	NA	NA	PF01981|Peptidyl-tRNA hydrolase PTH2	GO:0004045|aminoacyl-tRNA hydrolase activity	IPR002833|Family Peptidyl-tRNA hydrolase, PTH2
OG0010321_pruned	0	1	0.5	0.429810387110687:0 0.436309093728052:1 1.00223736469462:0	0.0636059537196026:0.659679098614863 0.311747474383825:0.235958890541592 2.39273486040677:0.104362010843545	0	1	1	NA	NA	NA	NA	PF15828|Domain of unknown function (DUF4710)	NA	IPR031667|Family Protein of unknown function DUF4710
OG0010339_pruned	0	1	0.5	0.0506667737949101:1 0.0530701074024518:0 1.00232414785854:0	0:0.459644850306044 0.202578827288649:0.523036066721672 5.56692510896017:0.0173190829722837	0	1	1	NA	NA	NA	NA	PF00531|Death domain;PF13676|TIR domain;PF01582|TIR domain	GO:0007165|signal transduction ;GO:0005515|protein binding ;GO:0003953|NAD+ nucleosidase activity	IPR000488|Domain Death domain;IPR000157|Domain Toll/interleukin-1 receptor homology (TIR) domain
OG0010342_pruned	0	1	0.5	0.0563214313155672:0.877702836266855 0.0570937103336176:0.0828579002710488 11.0232505617718:0.0394392634620967	0.0596463089313319:0.494517305502177 0.332597058013503:0.48836705671967 6.54562946305:0.0171156377781531	1.24	0.265471	0.842513	NA	NA	NA	NA	PF02351|GDNF/GAS1 domain	NA	IPR016017|Domain GDNF/GAS1
OG0010371_pruned	0	1	0.5	0.126248424115595:0.401971089413297 0.131327690123601:0.534710141835942 2.03328575241508:0.0633187687507616	0.0329152055873953:0.67937501529 0.320594939411485:0.302717636537735 4.71621040747407:0.0179073481722658	7.6	0.00583683	0.0418043	NA	NA	NA	NA	PF01569|PAP2 superfamily	NA	IPR000326|Domain Phosphatidic acid phosphatase type 2/haloperoxidase
OG0010375_pruned	1	2	0.27953	0.17631924483591:0.782795828158549 0.176521258645462:0.20760115826981 434.577096544653:0.00960301357164152	0.0165460024296936:0.394134012442258 0.243992920370441:0.583063932693874 12.0251326444343:0.0228020548638679	1.68	0.194924	0.666516	NA	NA	NA	Pristimantis_sp2	PF09349|OHCU decarboxylase	NA	IPR018020|Domain Oxo-4-hydroxy-4-carboxy-5-ureidoimidazoline decarboxylase
OG0010416_pruned	0	5	0.460122	0:0.754066358119765 0:0.21276595636782 9.85761973582455:0.0331676855124151	0.23921951564821:0.720821353079214 0.250042182565084:0.239515786773462 7.74538230327986:0.0396628601473236	0	1	1	NA	NA	NA	NA	NA	NA	NA
OG0010487_pruned	0	1	0.5	0:0.919451178595683 0:0.0172663895136369 1.92868098443901:0.06328243189068	0.050374748417483:0.0278378966781436 0.0514142186060321:0.929471984310149 2.78619761806961:0.0426901190117071	1.92	0.165857	0.593946	NA	NA	NA	NA	PF04430|Protein of unknown function (DUF498/DUF598)	NA	IPR007523|Family NDUFAF3/Mth938 domain-containing protein
OG0010495_pruned	0	2	0.5	0.594394038602735:0.0392417283398493 0.777182414920054:0.879564142313481 10.5558120897804:0.0811941293466701	0.0853238857887261:0.793360472508119 1:0.141087581848667 1.4626411146439:0.0655519456432136	0.56	0.45426	1	NA	NA	NA	NA	PF15048|Organic solute transporter subunit beta protein	GO:0015721|bile acid and bile salt transport ;GO:0022857|transmembrane transporter activity ;GO:0046982|protein heterodimerization activity ;GO:0005886|plasma membrane	IPR029387|Family Organic solute transporter subunit beta
OG0010497_pruned	0	1	0.5	0.00517758169034413:0 0.147934278525954:1 3.31700309230925:0	0.130024040983826:0.920293692267051 0.385502707317141:0.0746190156840612 9999.99999999834:0.00508729204888738	0	1	1	NA	NA	NA	NA	PF04266|ASCH domain	NA	IPR007374|Domain ASCH domain
OG0010681_pruned	0	1	0.5	0.144952059931479:0 0.944730538134798:0.780985025136662 1:0.219014974863338	0:0.372382097161201 0.612657420716279:0.613464988765674 480.442028866924:0.0141529140731255	0	1	1	NA	NA	NA	NA	PF00047|Immunoglobulin domain;PF05566|Orthopoxvirus interleukin 18 binding protein;PF13927|Immunoglobulin domain	NA	IPR013151|Domain Immunoglobulin;IPR008791|Family Orthopoxvirus interleukin 18 binding
OG0010682_pruned	0	1	0.5	0.0831715142547356:0 0.354873302689004:1 2.87840459578394:0	0.226579307468833:0.958816713873466 0.883986240247892:0.0309617690441334 772.89593204646:0.0102215170824007	0	1	1	NA	NA	NA	NA	PF00214|Calcitonin / CGRP / IAPP family	GO:0005179|hormone activity ;GO:0005576|extracellular region	IPR021116|Family Calcitonin/adrenomedullin
OG0010703_pruned	0	1	0.5	0.766134658858782:1 0.99739792640333:0 1.00947085976345:0	1:0.724843805678544 1:0.0508915217031122 8.98430549928869:0.224264672618344	-39.26	1	1	NA	NA	NA	NA	NA	NA	NA
OG0010733_pruned	0	2	0.5	0:0.693188401820111 0:0.0920609763691053 1.6508972646553:0.214750621810783	0:0.778741466328356 1:0.199390477613979 36.6371355769546:0.0218680560576654	0	1	1	NA	NA	NA	NA	PF00337|Galactoside-binding lectin	GO:0030246|carbohydrate binding	IPR001079|Domain Galectin, carbohydrate recognition domain
OG0011080_pruned	0	1	0.287439	0:0.524651891623285 0:0.26674294449315 10.4161495156966:0.208605163883565	0.246201868581734:0.363436691947707 0.256602313133503:0.481115947132774 18.4176472437153:0.15544736091952	6.48	0.0109095	0.0680239	NA	NA	NA	NA	NA	NA	NA
OG0011143_pruned	0	1	0.48226	0:0.13561861906967 0.999368433118802:0 2.3462002352433:0.86438138093033	0.0937619501685212:0.152162703140235 0.0937898319675608:0.550171963303616 11.9884425976145:0.297665333556149	9.82	0.00172624	0.0142955	NA	NA	NA	NA	NA	NA	NA
OG0011158_pruned	0	1	0.5	0.246682281548005:0.703142526657474 0.469991540191399:0.12954622137974 1.94684350976876:0.167311251962787	0.188680660268357:0.928893168868358 0.355640582249845:0.0348843832113244 3.82167483353601:0.036222447920318	0	1	1	NA	NA	NA	NA	NA	NA	NA
OG0011192_pruned	0	2	0.0838136	0:0.399311775644542 0:0.230802723726086 57.8332119762833:0.369885500629373	0.00641710867776817:0.22704769977053 0.250142871135038:0.764298139602296 25.3068757252041:0.00865416062717355	6.4	0.011412	0.0695104	NA	NA	NA	NA	PF00024|PAN domain;PF00089|Trypsin;PF14295|PAN domain	GO:0004252|serine-type endopeptidase activity ;GO:0006508|proteolysis	IPR003609|Domain PAN/Apple domain;IPR001254|Domain Serine proteases, trypsin domain
OG0011435_pruned	0	1	0.5	0.250852978360266:1 0.301515011370255:0 1.0015455599456:0	0.071046152937036:0.622546459156484 0.226992063765916:0.308870917539901 1.35917372949032:0.0685826233036151	0	1	1	NA	NA	NA	NA	PF03479|Plants and Prokaryotes Conserved (PCC) domain	NA	IPR005175|Domain PPC domain
OG0011460_pruned	0	1	0.5	0:0.779811487067923 0:0.000714507889746111 2.40573519227712:0.219474005042331	0.11141931428431:0.964829181899134 0.11345386166107:0.0275630083761626 6.93990605101045:0.00760780972470305	0	1	1	NA	NA	NA	NA	PF00226|DnaJ domain;PF05154|TM2 domain	NA	IPR001623|Domain DnaJ domain;IPR007829|Domain TM2 domain
OG0011461_pruned	0	1	0.5	6.21402351340098e-05:0.49142802105355 0.894740082169247:0.50857197894645 1.05254382966686:0	0.115213057412261:0.391559563131085 0.121934551211982:0.540573712683147 3.28427546657268:0.0678667241857675	0	1	1	NA	NA	NA	NA	PF05805|L6 membrane protein	GO:0016021|integral component of membrane	IPR008661|Family L6 membrane
OG0011520_pruned	0	1	0.5	0:0.674580809371098 0:0.275287728791316 3.13889791805041:0.0501314618375863	0:0.50505577862469 0.204204581351165:0.471296840074445 2.06858954237149:0.0236473813008645	0	1	1	NA	NA	NA	NA	PF01852|START domain	GO:0008289|lipid binding	IPR002913|Domain START domain
OG0011641_pruned	0	4	0.5	0:0.757539916982296 0.893840172796279:0.059082730629687 1:0.183377352388018	0:0.528376806729503 0.0957458678177004:0.44258849357045 7.89211833446825:0.0290346997000475	0	1	1	NA	NA	NA	NA	NA	NA	NA
OG0011645_pruned	0	3	0.5	0.999368338576136:0 0.999368338576136:0 28.8727807905612:1	0.00771364550696654:0.512521693710942 0.37992393847602:0.265099445935142 1:0.222378860353916	0	1	1	NA	NA	NA	NA	PF00014|Kunitz/Bovine pancreatic trypsin inhibitor domain	GO:0004867|serine-type endopeptidase inhibitor activity	IPR002223|Domain Pancreatic trypsin inhibitor Kunitz domain
OG0011839_pruned	0	1	0.5	0:0.49977100356348 0:0.000504757551519743 1.71494428393792:0.499724238885	0.0010267417868937:0.559970303838327 0.510938617911717:0.421384211840392 10.261246857299:0.0186454843212809	0.06	0.806496	1	NA	NA	NA	NA	NA	NA	NA

## Sheet: Table S6
Table S6. Direct developers single-copy results and Annotations
Orthogroup	foregroundpositive	foregroundtested	busted_adj_pvalue	forerates	backrates	X2LnL	codeml_pvalue	codeml_adj_pvalue	relax_pValue	kValue	shortDescription	branches_selected.x	pfams_by_foo.x	gos_by_foo.x	IPRs_by_foo.x	branches_selected.y	pfams	GO TERMS	IPRs
OG0010495_pruned	1	3	0.00129684	0.403586951713186:0.00590994251036215 0.403718435314015:0.781299714136355 23.7417942936088:0.212790343353283	0:0.34075054278069 0:0.287280304316136 0.752949055464403:0.371969152903175	14.5854	0.000133948	0.00188783	6.81e-06	0.093974	Relaxation of selection along foreground branches	Oreobates_cruralis	PF15048|Organic solute transporter subunit beta protein	GO:0015721|bile acid and bile salt transport ;GO:0022857|transmembrane transporter activity ;GO:0046982|protein heterodimerization activity ;GO:0005886|plasma membrane	IPR029387|Family Organic solute transporter subunit beta	Oreobates_cruralis	PF15048|Organic solute transporter subunit beta protein	GO:0015721|bile acid and bile salt transport ;GO:0022857|transmembrane transporter activity ;GO:0046982|protein heterodimerization activity ;GO:0005886|plasma membrane	IPR029387|Family Organic solute transporter subunit beta
OG0000148_pruned	1	6	5.17e-09	0.276139065703974:0.930585831316299 0.279371821300613:0.0581641097867654 980.8351341271:0.0112500588969355	0.012779542231746:0.614585110355764 0.335162642875852:0.377471089127475 2.35657473794361:0.00794380051676109	14.9495	0.000110427	0.00160654	0.000457824	0.438505	Relaxation of selection along foreground branches	Pristimantis_sp2	PF00059|Lectin C-type domain;PF01391|Collagen triple helix repeat (20 copies);PF09006|Lung surfactant protein D coiled-coil trimerisation	NA	IPR001304|Domain C-type lectin-like;IPR008160|Repeat Collagen triple helix repeat;IPR015097|Domain Lung surfactant protein D coiled-coil trimerisation	Pristimantis_sp2	PF00059|Lectin C-type domain;PF01391|Collagen triple helix repeat (20 copies);PF09006|Lung surfactant protein D coiled-coil trimerisation	NA	IPR001304|Domain C-type lectin-like;IPR008160|Repeat Collagen triple helix repeat;IPR015097|Domain Lung surfactant protein D coiled-coil trimerisation
OG0010902_pruned	1	7	1.33e-12	0.270436613220421:0.981244319323021 1:0.00278114566349562 1066.68300054453:0.0159745350134835	0.252916276150043:0.346853175855636 0.352611997813928:0.448333465193168 3.34616657992293:0.204813358951196	12.6523	0.000375103	0.0045722	0.000634135	4.28939	Intensification of selection along foreground branches	Pristimantis_sp2	NA	NA	NA	Pristimantis_sp2	NA	NA	NA
OG0007965_pruned	1	4	0.00155314	0.547627494155199:0.178709226086067 0.547877336187187:0.778490812185688 617.556430014193:0.0427999617282454	0:0.577071478415124 0.130586814998366:0.363471215439752 1.22474453196841:0.0594573061451243	11.9602	0.000543496	0.00628505	0.00109074	0.0547311	Relaxation of selection along foreground branches	Oreobates_cruralis	PF08293|Mitochondrial ribosomal subunit S27	NA	IPR013219|Family Ribosomal protein S27/S33, mitochondrial	Oreobates_cruralis	PF08293|Mitochondrial ribosomal subunit S27	NA	IPR013219|Family Ribosomal protein S27/S33, mitochondrial
OG0008950_pruned	1	7	0.000648842	0:0.787323315555679 0:0.00914558692412172 5.61852312826908:0.203531097520199	0:0.333187900282896 0.301369940269462:0.651605616981065 11.7979958380431:0.0152064827360392	8.8365	0.00295264	0.0242117	0.00187995	0.418014	Relaxation of selection along foreground branches	Pristimantis_orestes	PF00061|Lipocalin / cytosolic fatty-acid binding protein family	NA	IPR000566|Domain Lipocalin/cytosolic fatty-acid binding domain	Pristimantis_orestes	PF00061|Lipocalin / cytosolic fatty-acid binding protein family	NA	IPR000566|Domain Lipocalin/cytosolic fatty-acid binding domain
OG0003035_pruned_1	1	7	1.13e-08	0:0.372975527743634 0:0.438010049356765 26.4694437011829:0.189014422899601	0.0123130015192253:0.481616065071373 0.350524694651667:0.515618485593199 70.2163316291472:0.00276544933542708	7.50384	0.00615677	0.043386	0.00491048	5.45e-06	Relaxation of selection along foreground branches	Pristimantis_andinognomus	PF03024|Folate receptor family	NA	IPR018143|Domain Folate receptor-like	Pristimantis_andinognomus	PF03024|Folate receptor family	NA	IPR018143|Domain Folate receptor-like
OG0008831_pruned	1	2	0.000200944	0.261143699354538:0.634497952802336 0.271328451733182:0.322569491610838 178.952552959583:0.0429325555868256	0.0713194498179268:0.868664725056759 1:0.118030071672813 16.5865518282626:0.013305203270428	8.73365	0.00312391	0.0251586	0.00696688	0.633033	Relaxation of selection along foreground branches	Oreobates_cruralis	PF07686|Immunoglobulin V-set domain;PF13927|Immunoglobulin domain;PF13895|Immunoglobulin domain;PF07679|Immunoglobulin I-set domain	NA	IPR013106|Domain Immunoglobulin V-set domain;IPR007110|Domain Immunoglobulin-like domain;IPR013098|Domain Immunoglobulin I-set	Oreobates_cruralis	PF07686|Immunoglobulin V-set domain;PF13927|Immunoglobulin domain;PF13895|Immunoglobulin domain;PF07679|Immunoglobulin I-set domain	NA	IPR013106|Domain Immunoglobulin V-set domain;IPR007110|Domain Immunoglobulin-like domain;IPR013098|Domain Immunoglobulin I-set
OG0003518_pruned_1	2	6	1.34e-12	0.0166378121717059:0.649703055364713 1:0.234078392981317 187.784113395372:0.11621855165397	0:0.487516492586906 0.244228476608722:0.500185116653267 11.7073769442255:0.0122983907598278	47.246	6.26e-12	9.41e-10	0.0079445	0.119042	Relaxation of selection along foreground branches	Pristimantis_sp4,Pristimantis_sp5	PF13499|EF-hand domain pair;PF13405|EF-hand domain;PF13202|EF hand	GO:0005509|calcium ion binding	IPR002048|Domain EF-hand domain	Pristimantis_sp4,Pristimantis_sp5	PF13499|EF-hand domain pair;PF13405|EF-hand domain;PF13202|EF hand	GO:0005509|calcium ion binding	IPR002048|Domain EF-hand domain
OG0000061_pruned	1	5	2.1e-06	0:0.797579147016981 0:0.0961123121175775 11.5335921143436:0.106308540865441	0.026258001424591:0.0646788075439677 0.0606730982725758:0.777373181094741 1.31772513797316:0.157948011361291	7.79744	0.00523204	0.0380589	0.00965026	6.21039	Intensification of selection along foreground branches	Pristimantis_sp1	PF00685|Sulfotransferase domain	GO:0008146|sulfotransferase activity	IPR000863|Domain Sulfotransferase domain	Pristimantis_sp1	PF00685|Sulfotransferase domain	GO:0008146|sulfotransferase activity	IPR000863|Domain Sulfotransferase domain
OG0006978_pruned	1	2	0.0072669	0.0259238396668693:0.76319292154232 0.0265091153329413:0.0381661965461349 7.27079490333378:0.198640881911545	0.0347505853171621:0.766852000871067 0.154078608058492:0.0863282424594996 0.932093552566216:0.146819756669434	10.3476	0.00129644	0.0129932	0.0105376	0.564396	Relaxation of selection along foreground branches	Pristimantis_sp5	PF01408|Oxidoreductase family, NAD-binding Rossmann fold;PF02894|Oxidoreductase family, C-terminal alpha/beta domain	GO:0000166|nucleotide binding	IPR000683|Domain Gfo/Idh/MocA-like oxidoreductase, N-terminal;IPR004104|Domain Gfo/Idh/MocA-like oxidoreductase, C-terminal	Pristimantis_sp5	PF01408|Oxidoreductase family, NAD-binding Rossmann fold;PF02894|Oxidoreductase family, C-terminal alpha/beta domain	GO:0000166|nucleotide binding	IPR000683|Domain Gfo/Idh/MocA-like oxidoreductase, N-terminal;IPR004104|Domain Gfo/Idh/MocA-like oxidoreductase, C-terminal
OG0006398_pruned	1	4	0.000149282	0:0.958329242179815 0:0.0269705676189096 9999999171.59636:0.0147001902012755	0.00295534728867965:0.279296075264008 0.00306483979950314:0.679463865658486 4.9421273825009:0.0412400590775065	10.9673	0.000927343	0.00995789	0.0125761	4.7176	Intensification of selection along foreground branches	Pristimantis_sp2	PF02109|DAD family	GO:0016021|integral component of membrane ;GO:0008250|oligosaccharyltransferase complex	IPR003038|Family DAD/Ost2	Pristimantis_sp2	PF02109|DAD family	GO:0016021|integral component of membrane ;GO:0008250|oligosaccharyltransferase complex	IPR003038|Family DAD/Ost2
OG0001850_pruned_1	1	6	5.74e-10	0:0.825148511429594 0:0.159408285698682 9999999171.59636:0.0154432028717241	0.0136739905285472:0.962716935158479 1:0.0364598864518099 2858.0395189104:0.000823178389711397	50.4234	1.24e-12	2.79e-10	0.0147584	9.14322	Intensification of selection along foreground branches	Pristimantis_sp2	PF01105|emp24/gp25L/p24 family/GOLD	NA	IPR009038|Domain GOLD domain	Pristimantis_sp2	PF01105|emp24/gp25L/p24 family/GOLD	NA	IPR009038|Domain GOLD domain
OG0007912_pruned	2	7	0.000157107	0:0.0964481000568362 0.124110040056899:0.672496692711527 5.42413636712009:0.231055207231637	0.116297234528198:0.503214171208469 0.186453006364867:0.454002736691381 9.60415401969909:0.0427830921001492	16.2235	5.63e-05	0.000940259	0.0168585	0.667868	Relaxation of selection along foreground branches	Pristimantis_orestes,Pristimantis_sp4	PF11032|ApoM domain	NA	IPR022734|Family Apolipoprotein M	Pristimantis_orestes,Pristimantis_sp4	PF11032|ApoM domain	NA	IPR022734|Family Apolipoprotein M
OG0007303_pruned	1	7	0.000464013	0:0.892564476259129 1:0.0541576124290027 182.262990901188:0.0532779113118683	0.00291395665008128:0.98465916016354 0.00684669819241356:0 15.1739135992293:0.01534083983646	41.7194	1.05e-10	8.56e-09	0.000499	0.522513	Relaxation of selection along foreground branches	Pristimantis_sp3	PF00098|Zinc knuckle	GO:0008270|zinc ion binding ;GO:0003676|nucleic acid binding	IPR001878|Domain Zinc finger, CCHC-type	Pristimantis_sp3	PF00098|Zinc knuckle	GO:0008270|zinc ion binding ;GO:0003676|nucleic acid binding	IPR001878|Domain Zinc finger, CCHC-type
OG0001175_pruned	1	5	0.0116088	0.00235790311362674:0.799985321515912 0.996940794087616:0 3.65475326654087:0.200014678484088	0:0.0108754382662789 0.107200264409184:0.937009170386145 2.95629224241987:0.0521153913475765	14.9696	0.000109256	0.00160654	0.021386	0.518367	Relaxation of selection along foreground branches	Pristimantis_sp3	PF00106|short chain dehydrogenase	GO:0016491|oxidoreductase activity	IPR002347|Family Short-chain dehydrogenase/reductase SDR	Pristimantis_sp3	PF00106|short chain dehydrogenase	GO:0016491|oxidoreductase activity	IPR002347|Family Short-chain dehydrogenase/reductase SDR
OG0008016_pruned	1	4	2.38e-10	0.00178725547366687:0.445524805196383 0.295917488168729:0.293228724158687 103.580214065669:0.261246470644931	0.00164908162356841:0.805870808722435 0.125858957283688:0.189584476643808 30.6331457458824:0.00454471463375715	16.0523	6.16e-05	0.000958259	0.0459819	0.578307	Relaxation of selection along foreground branches	Pristimantis_sp3	PF19026|HYPK UBA domain	NA	IPR044034|Domain Nascent polypeptide-associated complex subunit alpha-like, UBA domain	Pristimantis_sp3	PF19026|HYPK UBA domain	NA	IPR044034|Domain Nascent polypeptide-associated complex subunit alpha-like, UBA domain
OG0002515_pruned	1	7	4.49e-11	0:0.764457415756022 1:0.00796185476262769 11.1880790291868:0.22758072948135	0.00650111724440394:0 0.112452548394314:0.810108403070378 2.623884698931:0.189891596929622	25.4547	4.53e-07	1.46e-05	0.0537795	2.65095	Nonsignificant intensification	Pristimantis_sp1	PF04592|Selenoprotein P, N terminal region	NA	IPR007671|Domain Selenoprotein P, N-terminal	Pristimantis_sp1	PF04592|Selenoprotein P, N terminal region	NA	IPR007671|Domain Selenoprotein P, N-terminal
OG0002884_pruned	2	2	0.0200409	0.033480191875446:0.722087989541098 0.87193994499605:0.248920316412224 40.8680798026517:0.0289916940466777	0.0198912516232143:0.758501753106617 0.588339669621504:0.236656049584116 16.2495295764419:0.00484219730926657	18.3559	1.83e-05	0.000356965	0.0542286	0.684023	Nonsignificant relaxation	Oreobates_cruralis,Pristimantis_sp5	PF07303|Occludin homology domain;PF01284|Membrane-associating domain;PF06424|PRP1 splicing factor, N-terminal	GO:0016020|membrane ;GO:0000398|mRNA splicing, via spliceosome	IPR010844|Domain Occludin homology domain;IPR008253|Domain Marvel domain;IPR010491|Domain PRP1 splicing factor, N-terminal	Oreobates_cruralis,Pristimantis_sp5	PF07303|Occludin homology domain;PF01284|Membrane-associating domain;PF06424|PRP1 splicing factor, N-terminal	GO:0016020|membrane ;GO:0000398|mRNA splicing, via spliceosome	IPR010844|Domain Occludin homology domain;IPR008253|Domain Marvel domain;IPR010491|Domain PRP1 splicing factor, N-terminal
OG0007350_pruned	1	7	0.00524246	0.0676668279364368:0.076285789296485 0.128198195096633:0.81723030064655 6.58382138490596:0.106483910056965	0:0.59973930155103 0.487616985199734:0.386467520666773 91.551277625139:0.0137931777821977	12.8502	0.000337446	0.00422745	0.0546097	0.707916	Nonsignificant relaxation	Oreobates_cruralis	PF10500|Nuclear RNA-splicing-associated protein	NA	IPR019532|Family Nuclear RNA-splicing-associated protein, SR-25	Oreobates_cruralis	PF10500|Nuclear RNA-splicing-associated protein	NA	IPR019532|Family Nuclear RNA-splicing-associated protein, SR-25
OG0002581_pruned_1	1	6	0.00490469	0.148816600270203:0.0565735492324974 0.153745746522552:0.903586421984466 15.4350649063773:0.0398400287830368	0.0914099672551089:0.442838847141207 0.101696237046357:0.508138162852383 2.11484911790736:0.0490229900064095	13.3072	0.000264396	0.00340693	0.0601498	0.680821	Nonsignificant relaxation	Pristimantis_sp2	PF00106|short chain dehydrogenase	GO:0016491|oxidoreductase activity	IPR002347|Family Short-chain dehydrogenase/reductase SDR	Pristimantis_sp2	PF00106|short chain dehydrogenase	GO:0016491|oxidoreductase activity	IPR002347|Family Short-chain dehydrogenase/reductase SDR
OG0006892_pruned	1	2	4.31e-06	0.306007494880946:0.830271733325325 0.306167223491487:0.0808142468349261 9998.99000100947:0.0889140198397489	0.0166159603633094:0.608987379770733 0.767984999280603:0.359125785703783 17.4736989146384:0.0318868345254843	32.9285	9.56e-09	4.79e-07	0.0722203	0.567668	Nonsignificant relaxation	Oreobates_cruralis	PF09649|Histone chaperone domain CHZ	NA	IPR019098|Domain Histone chaperone domain CHZ	Oreobates_cruralis	PF09649|Histone chaperone domain CHZ	NA	IPR019098|Domain Histone chaperone domain CHZ
OG0004902_pruned	1	5	0.00097335	0.141042967756534:0.625127086001484 0.740684715145599:0.356678580332619 366.266059410693:0.0181943336658969	2.37645797067246e-05:0.557225315168199 1:0.425846865295918 41.7912055468717:0.0169278195358827	7.32413	0.00680349	0.0464905	0.16209	10.3084	Nonsignificant intensification	Pristimantis_sp4	PF07686|Immunoglobulin V-set domain;PF08204|CD47 immunoglobulin-like domain;PF07679|Immunoglobulin I-set domain;PF13927|Immunoglobulin domain;PF00047|Immunoglobulin domain	NA	IPR013106|Domain Immunoglobulin V-set domain;IPR013270|Domain CD47 immunoglobulin-like;IPR013098|Domain Immunoglobulin I-set;IPR013151|Domain Immunoglobulin	Pristimantis_sp4	PF07686|Immunoglobulin V-set domain;PF08204|CD47 immunoglobulin-like domain;PF07679|Immunoglobulin I-set domain;PF13927|Immunoglobulin domain;PF00047|Immunoglobulin domain	NA	IPR013106|Domain Immunoglobulin V-set domain;IPR013270|Domain CD47 immunoglobulin-like;IPR013098|Domain Immunoglobulin I-set;IPR013151|Domain Immunoglobulin
OG0000991_pruned_1	1	2	4.26e-07	0.0297214210219563:0.684673221562137 0.0304225376670618:0.227631908271501 98.2084925949846:0.0876948701663622	0.0139438316964557:0.860291300963723 0.248678241796595:0.132849416359974 15.1788342882659:0.006859282676303	26.7525	2.31e-07	8.69e-06	0.189883	0.836152	Nonsignificant relaxation	Oreobates_cruralis	PF00069|Protein kinase domain	GO:0006468|protein phosphorylation ;GO:0005524|ATP binding ;GO:0004672|protein kinase activity	IPR000719|Domain Protein kinase domain	Oreobates_cruralis	PF00069|Protein kinase domain	GO:0006468|protein phosphorylation ;GO:0005524|ATP binding ;GO:0004672|protein kinase activity	IPR000719|Domain Protein kinase domain
OG0005520_pruned	1	7	0.00141771	0:0.677898949717687 0.482977463783186:0.293546751208487 54.2221165366263:0.0285542990738265	0.127428079793345:0.973860512763545 0.129478669165985:0.00271720706688042 9.16572826539384:0.0234222801695749	11.9687	0.000541018	0.00628505	0.240918	1.27402	Nonsignificant intensification	Pristimantis_sp4	PF05773|RWD domain	GO:0005515|protein binding	IPR006575|Domain RWD domain	Pristimantis_sp4	PF05773|RWD domain	GO:0005515|protein binding	IPR006575|Domain RWD domain
OG0008033_pruned	2	3	1.29e-05	0:0.00388342907489203 0.331940739368041:0.950371697945275 345.21838485248:0.0457448729798334	0.175235893137844:0.836435597121824 0.80894255686795:0.153038622832948 53.1424950296658:0.0105257800452273	16.3647	5.23e-05	0.000906338	0.257385	0.74631	Nonsignificant relaxation	Oreobates_cruralis,Pristimantis_sp2	PF09769|Apolipoprotein O	GO:0061617|MICOS complex ;GO:0042407|cristae formation	IPR019166|Family MICOS complex subunit MIC26/MIC27	Oreobates_cruralis,Pristimantis_sp2	PF09769|Apolipoprotein O	GO:0061617|MICOS complex ;GO:0042407|cristae formation	IPR019166|Family MICOS complex subunit MIC26/MIC27
OG0006129_pruned	1	3	0.00186514	0:0.859551351176023 1:0.0929820686272427 56.5316608327395:0.0474665801967341	0:0.0169442330176866 0.0726385482721875:0.976997204978149 22.0121252156896:0.00605856200416392	18.4052	1.79e-05	0.000356965	0.261216	0.695635	Nonsignificant relaxation	Oreobates_cruralis	PF00753|Metallo-beta-lactamase superfamily	NA	IPR001279|Domain Metallo-beta-lactamase	Oreobates_cruralis	PF00753|Metallo-beta-lactamase superfamily	NA	IPR001279|Domain Metallo-beta-lactamase
OG0001943_pruned_1	2	7	3.84e-07	0:0.743215908899474 1:0.205905567124195 81.2921657702809:0.0508785239763308	0.00646144711725055:0.535457183871543 0.493153478248921:0.421912696957305 27.9908586517491:0.0426301191711511	14.3984	0.00014793	0.00202171	0.26237	1.30797	Nonsignificant intensification	Pristimantis_sp3,Pristimantis_sp4	PF00235|Profilin	GO:0003779|actin binding	IPR005455|Family Profilin	Pristimantis_sp3,Pristimantis_sp4	PF00235|Profilin	GO:0003779|actin binding	IPR005455|Family Profilin
OG0008105_pruned	1	6	3.68e-07	0.176630315480882:0.810256593358899 0.178427730888776:0.142407682994245 216.508574725545:0.0473357236468556	0.0455320293497128:0.745903527313371 0.708804524442103:0.253519950764864 158.444821915427:0.000576521921765147	18.4368	1.76e-05	0.000356965	0.322474	0.693622	Nonsignificant relaxation	Pristimantis_orestes	PF06052|3-hydroxyanthranilic acid dioxygenase	GO:0005506|iron ion binding ;GO:0000334|3-hydroxyanthranilate 3,4-dioxygenase activity	IPR010329|Family 3-hydroxyanthranilic acid dioxygenase	Pristimantis_orestes	PF06052|3-hydroxyanthranilic acid dioxygenase	GO:0005506|iron ion binding ;GO:0000334|3-hydroxyanthranilate 3,4-dioxygenase activity	IPR010329|Family 3-hydroxyanthranilic acid dioxygenase
OG0000543_pruned	2	3	6.6e-09	0.178780042750709:0.927254061479788 0.179826755664067:0.00157829845666474 93.9371405536031:0.0711676400635471	0.0775243705320734:0.866178191442001 1:0.130846459328509 37.928811297935:0.00297534922949037	7.41723	0.00646023	0.0448241	0.324635	0.883451	Nonsignificant relaxation	Oreobates_cruralis,Pristimantis_sp5	PF00013|KH domain;PF17904|FMRP KH0 domain;PF18336|Fragile X mental retardation Tudor domain;PF05641|Agenet domain;PF12235|Fragile X-related 1 protein core C terminal;PF16096|Fragile X-related 1 protein C-terminal region 2 ;PF16097|Fragile X-related 1 protein C-terminal region 3 ;PF16098|Fragile X-related mental retardation protein C-terminal region 2	GO:0003723|RNA binding	IPR004088|Domain K Homology domain, type 1;IPR040472|Domain Synaptic functional regulator FMRP, KH0 domain;IPR041560|Domain FMR1, tudor domain;IPR008395|Domain Agenet-like domain;IPR022034|Domain Fragile X messenger ribonucleoprotein 1, C-terminal core;IPR032172|Domain Fragile X-related protein 1, C-terminal region 1;IPR032177|Domain Fragile X-related 1 protein, C-terminal region 3;IPR032196|Doma…	Oreobates_cruralis,Pristimantis_sp5	PF00013|KH domain;PF17904|FMRP KH0 domain;PF18336|Fragile X mental retardation Tudor domain;PF05641|Agenet domain;PF12235|Fragile X-related 1 protein core C terminal;PF16096|Fragile X-related 1 protein C-terminal region 2 ;PF16097|Fragile X-related 1 protein C-terminal region 3 ;PF16098|Fragile X-related mental retardation protein C-terminal region 2	GO:0003723|RNA binding	IPR004088|Domain K Homology domain, type 1;IPR040472|Domain Synaptic functional regulator FMRP, KH0 domain;IPR041560|Domain FMR1, tudor domain;IPR008395|Domain Agenet-like domain;IPR022034|Domain Fragile X messenger ribonucleoprotein 1, C-terminal core;IPR032172|Domain Fragile X-related protein 1, C-terminal region 1;IPR032177|Domain Fragile X-related 1 protein, C-terminal region 3;IPR032196|Doma…
OG0004886_pruned	1	2	0.0337988	0:0.526905440226657 0.635731392124042:0.443984819239448 168.499336584851:0.0291097405338946	0.0773730858325664:0.808420416807473 1:0.188729611306055 211.585996984856:0.00284997188647198	20.799	5.1e-06	0.000121078	0.329624	0.731571	Nonsignificant relaxation	Oreobates_cruralis	PF00472|RF-1 domain	GO:0006415|translational termination ;GO:0003747|translation release factor activity	IPR000352|Domain Peptide chain release factor class I	Oreobates_cruralis	PF00472|RF-1 domain	GO:0006415|translational termination ;GO:0003747|translation release factor activity	IPR000352|Domain Peptide chain release factor class I
OG0000053_pruned_2	1	8	0.012165	0.154909227795728:0.030094710824998 0.155774130111707:0.92568085295888 8.44131240886913:0.0442244362161218	0:0.10997056341179 0.201571468519603:0.877490471464199 19.1182719977215:0.0125389651240108	11.4072	0.000731601	0.00804761	0.355051	0.852972	Nonsignificant relaxation	Oreobates_cruralis	PF00106|short chain dehydrogenase	GO:0016491|oxidoreductase activity	IPR002347|Family Short-chain dehydrogenase/reductase SDR	Oreobates_cruralis	PF00106|short chain dehydrogenase	GO:0016491|oxidoreductase activity	IPR002347|Family Short-chain dehydrogenase/reductase SDR
OG0007437_pruned	2	6	0.0116088	0.119998283125289:0.811886260201568 0.125836410041888:0.131456217649888 26.8519093741091:0.0566575221485443	0:0.694151442882198 1:0.28333108542111 15.8724911433366:0.0225174716966923	24.5392	7.28e-07	2.19e-05	0.3615	50	Nonsignificant intensification	Pristimantis_orestes,Pristimantis_sp5	PF14813|NADH dehydrogenase 1 beta subcomplex subunit 2	GO:0005743|mitochondrial inner membrane ;GO:0005747|mitochondrial respiratory chain complex I	IPR026627|Family NADH dehydrogenase [ubiquinone] 1 beta subcomplex subunit 2, animal type	Pristimantis_orestes,Pristimantis_sp5	PF14813|NADH dehydrogenase 1 beta subcomplex subunit 2	GO:0005743|mitochondrial inner membrane ;GO:0005747|mitochondrial respiratory chain complex I	IPR026627|Family NADH dehydrogenase [ubiquinone] 1 beta subcomplex subunit 2, animal type
OG0003230_pruned	1	2	1.95e-06	0.0528783198883133:0.846122285561335 0.0544449562768106:0.10418121783036 43.386630454945:0.0496964966083056	0.0318634529796333:0.919335619750063 1:0.0778992406301577 9999.99999999834:0.00276513961977955	42.9584	5.59e-11	6.3e-09	0.486615	1.08115	Nonsignificant intensification	Oreobates_cruralis	PF01472|PUA domain;PF01509|TruB family pseudouridylate synthase (N terminal domain);PF08068|DKCLD (NUC011) domain;PF16198|tRNA pseudouridylate synthase B C-terminal domain	GO:0003723|RNA binding ;GO:0006396|RNA processing	IPR002478|Domain PUA domain;IPR012960|Domain Dyskerin-like;IPR002501|Domain Pseudouridine synthase II, N-terminal;IPR032819|Domain tRNA pseudouridylate synthase B, C-terminal	Oreobates_cruralis	PF01472|PUA domain;PF01509|TruB family pseudouridylate synthase (N terminal domain);PF08068|DKCLD (NUC011) domain;PF16198|tRNA pseudouridylate synthase B C-terminal domain	GO:0003723|RNA binding ;GO:0006396|RNA processing	IPR002478|Domain PUA domain;IPR012960|Domain Dyskerin-like;IPR002501|Domain Pseudouridine synthase II, N-terminal;IPR032819|Domain tRNA pseudouridylate synthase B, C-terminal
OG0002976_pruned_1	1	4	3.6e-06	0:0.00702992022057047 0.15448444118807:0.819185075131769 42.3710021715986:0.173785004647661	0:0.587040813615877 0.318134894645294:0.395166176341806 7.86202883556418:0.0177930100423172	31.3576	2.15e-08	9.68e-07	0.556452	0.721784	Nonsignificant relaxation	Oreobates_cruralis	PF01161|Phosphatidylethanolamine-binding protein	NA	IPR008914|Family Phosphatidylethanolamine-binding protein	Oreobates_cruralis	PF01161|Phosphatidylethanolamine-binding protein	NA	IPR008914|Family Phosphatidylethanolamine-binding protein
OG0000614_pruned	2	2	0.0300625	0.095372369766378:0.337797082837129 0.0994977097365844:0.595161709108601 5.78114345861036:0.0670412080542698	0.0598574361841991:0.803644595397162 0.635634774055647:0.192536947142043 15.8673482731151:0.00381845746079537	8.08681	0.00445886	0.0335157	0.57741	1.06955	Nonsignificant intensification	Oreobates_cruralis,Pristimantis_sp1	PF03055|Retinal pigment epithelial membrane protein	GO:0016702|oxidoreductase activity, acting on single donors with incorporation of molecular oxygen, incorporation of two atoms of oxygen	IPR004294|Family Carotenoid oxygenase	Oreobates_cruralis,Pristimantis_sp1	PF03055|Retinal pigment epithelial membrane protein	GO:0016702|oxidoreductase activity, acting on single donors with incorporation of molecular oxygen, incorporation of two atoms of oxygen	IPR004294|Family Carotenoid oxygenase
OG0007670_pruned	1	3	1.91e-05	0.106323960485702:0.209833850304006 0.106543486908249:0.686950480004951 119.943921101312:0.103215669691042	0.061272082817215:0.933587314033005 0.0622325606896521:0.00330359200486803 2.04784908967586:0.0631090939621273	26.9088	2.13e-07	8.69e-06	0.617084	0.864597	Nonsignificant relaxation	Oreobates_cruralis	PF01127|Succinate dehydrogenase/Fumarate reductase transmembrane subunit	GO:0016627|oxidoreductase activity, acting on the CH-CH group of donors	IPR000701|Family Succinate dehydrogenase/fumarate reductase type B, transmembrane subunit	Oreobates_cruralis	PF01127|Succinate dehydrogenase/Fumarate reductase transmembrane subunit	GO:0016627|oxidoreductase activity, acting on the CH-CH group of donors	IPR000701|Family Succinate dehydrogenase/fumarate reductase type B, transmembrane subunit
OG0007366_pruned	1	3	1.32e-06	0.105467932309675:0.815752750313412 0.10554631456934:0.102495548564116 107.136238523905:0.0817517011224716	0.160807389621678:0.979143618213023 0.755540212145476:0.00982955178710617 22.1650508963756:0.011026829999871	16.116	5.96e-05	0.000958259	0.6771	0.909394	Nonsignificant relaxation	Pristimantis_sp2	PF01920|Prefoldin subunit	GO:0006457|protein folding ;GO:0016272|prefoldin complex ;GO:0051082|unfolded protein binding	IPR002777|Family Prefoldin beta-like	Pristimantis_sp2	PF01920|Prefoldin subunit	GO:0006457|protein folding ;GO:0016272|prefoldin complex ;GO:0051082|unfolded protein binding	IPR002777|Family Prefoldin beta-like
OG0004097_pruned_2	2	4	1.53e-05	0.0901395370858162:0.953670659371598 0.0902630969866664:0.0211598141871879 9998.99000100947:0.0251695264412142	0:0.709520544964147 0.390852056937913:0.264852445044954 2.19004698287549:0.0256270099908994	9.93095	0.00162523	0.0155953	0.686287	0.890131	Nonsignificant relaxation	Pristimantis_sp3,Pristimantis_sp4	PF00049|Insulin/IGF/Relaxin family;PF08365|Insulin-like growth factor II E-peptide	GO:0005179|hormone activity ;GO:0005576|extracellular region	IPR016179|Domain Insulin-like;IPR013576|Domain Insulin-like growth factor II E-peptide, C-terminal	Pristimantis_sp3,Pristimantis_sp4	PF00049|Insulin/IGF/Relaxin family;PF08365|Insulin-like growth factor II E-peptide	GO:0005179|hormone activity ;GO:0005576|extracellular region	IPR016179|Domain Insulin-like;IPR013576|Domain Insulin-like growth factor II E-peptide, C-terminal
OG0004097_pruned_1	2	2	2.28e-07	0:0.69856963513008 0.703559498719035:0.24017493705098 9999999171.59636:0.0612554278189404	0.0987120699375777:0.608264466377458 0.131645689269486:0.299367514940672 1.81048253838128:0.09236801868187	41.4034	1.24e-10	8.56e-09	0.759941	1.11433	Nonsignificant intensification	Oreobates_cruralis,Pristimantis_sp1	PF00049|Insulin/IGF/Relaxin family;PF08365|Insulin-like growth factor II E-peptide	GO:0005179|hormone activity ;GO:0005576|extracellular region	IPR016179|Domain Insulin-like;IPR013576|Domain Insulin-like growth factor II E-peptide, C-terminal	Oreobates_cruralis,Pristimantis_sp1	PF00049|Insulin/IGF/Relaxin family;PF08365|Insulin-like growth factor II E-peptide	GO:0005179|hormone activity ;GO:0005576|extracellular region	IPR016179|Domain Insulin-like;IPR013576|Domain Insulin-like growth factor II E-peptide, C-terminal
OG0000053_pruned_5	2	3	5.17e-09	0.220521480749765:0.882410958107211 0.647484330718834:0.0875668088145309 864.387532292534:0.0300222330782582	0.0594545144354201:0.715316081454938 0.741659800942975:0.255838898994223 5.2398318076251:0.0288450195508397	18.2874	1.9e-05	0.000356965	0.781202	0.8993	Nonsignificant relaxation	Pristimantis_sp4,Pristimantis_sp5	PF00106|short chain dehydrogenase	GO:0016491|oxidoreductase activity	IPR002347|Family Short-chain dehydrogenase/reductase SDR	Pristimantis_sp4,Pristimantis_sp5	PF00106|short chain dehydrogenase	GO:0016491|oxidoreductase activity	IPR002347|Family Short-chain dehydrogenase/reductase SDR
OG0000101_pruned_1	1	5	0.00490469	0.104515021428716:0.108392719883975 0.104663626061084:0.874452570300602 1066.68248761985:0.0171547098154235	0.13973211509233:0.925867862351763 0.282669584600207:0.0610037541600996 7.69801447365034:0.0131283834881374	9.47833	0.00207914	0.0183861	0.966216	0.984715	Nonsignificant relaxation	Pristimantis_sp1	PF00096|Zinc finger, C2H2 type;PF01352|KRAB box;PF13912|C2H2-type zinc finger;PF16622|zinc-finger C2H2-type;PF13894|C2H2-type zinc finger;PF12874|Zinc-finger of C2H2 type;PF13465|Zinc-finger double domain;PF13909|C2H2-type zinc-finger domain;PF13873|Myb/SANT-like DNA-binding domain	GO:0006355|regulation of transcription, DNA-templated	IPR013087|Domain Zinc finger C2H2-type;IPR001909|Domain Krueppel-associated box;IPR041697|Domain Zinc-finger C2H2-type 11;IPR028002|Domain Myb/SANT-like DNA-binding domain 5	Pristimantis_sp1	PF00096|Zinc finger, C2H2 type;PF01352|KRAB box;PF13912|C2H2-type zinc finger;PF16622|zinc-finger C2H2-type;PF13894|C2H2-type zinc finger;PF12874|Zinc-finger of C2H2 type;PF13465|Zinc-finger double domain;PF13909|C2H2-type zinc-finger domain;PF13873|Myb/SANT-like DNA-binding domain	GO:0006355|regulation of transcription, DNA-templated	IPR013087|Domain Zinc finger C2H2-type;IPR001909|Domain Krueppel-associated box;IPR041697|Domain Zinc-finger C2H2-type 11;IPR028002|Domain Myb/SANT-like DNA-binding domain 5
OG0004143_pruned	2	8	1.04e-10	0.937446696813242:0.954175938691932 1:0.0157366640347606 876.239250168618:0.0300873972733076	0:0.229537798223487 0.299623655531706:0.594418725405518 4.05789267462929:0.176043476370995	1.96992	0.160456	0.552274	NA	NA	NA	Pristimantis_sp2,Pristimantis_sp3	PF00031|Cystatin domain	GO:0004869|cysteine-type endopeptidase inhibitor activity	IPR000010|Domain Cystatin domain	Pristimantis_sp2,Pristimantis_sp3	PF00031|Cystatin domain	GO:0004869|cysteine-type endopeptidase inhibitor activity	IPR000010|Domain Cystatin domain
OG0006698_pruned	1	7	1.04e-10	0.307011562996706:0.959415948791877 0.307223598992178:0.0193361347299409 9999999171.59636:0.0212479164781819	0.00553104456062478:0.814607752975781 0.079615699217922:0 0.902351994719476:0.185392247024219	4.41526	0.0356188	0.182546	NA	NA	NA	Pristimantis_orestes	PF13664|Domain of unknown function (DUF4149)	NA	IPR025423|Domain Domain of unknown function DUF4149	Pristimantis_orestes	PF13664|Domain of unknown function (DUF4149)	NA	IPR025423|Domain Domain of unknown function DUF4149
OG0006336_pruned	2	6	2.07e-09	0:0.253961509733387 0:0.73950748885128 304.959592661605:0.00653100141533342	0.00149719129735132:0.954332440237111 0.997724780580534:0 1.63602788805393:0.045667559762889	5.0824	0.0241699	0.131333	NA	NA	NA	Pristimantis_orestes,Pristimantis_sp1	PF10075|CSN8/PSMD8/EIF3K family	NA	IPR033464|Domain CSN8/PSMD8/EIF3K	Pristimantis_orestes,Pristimantis_sp1	PF10075|CSN8/PSMD8/EIF3K family	NA	IPR033464|Domain CSN8/PSMD8/EIF3K
OG0002715_pruned	3	8	4.75e-08	0.00331142929997368:0.98305921042378 0.00363960919334126:0.0130325835451159 9998.99008555279:0.00390820603110413	0.00835949921044345:0.963177746244976 0.53893993911902:0.0347291427833557 473.658741681083:0.00209311097166833	6.41701	0.0113032	0.0698324	NA	NA	NA	Pristimantis_andinognomus,Pristimantis_orestes,Pristimantis_sp2	PF00318|Ribosomal protein S2;PF16122|40S ribosomal protein SA C-terminus	GO:0003735|structural constituent of ribosome ;GO:0005840|ribosome ;GO:0006412|translation	IPR001865|Family Ribosomal protein S2;IPR032281|Domain 40S ribosomal protein SA, C-terminal domain	Pristimantis_andinognomus,Pristimantis_orestes,Pristimantis_sp2	PF00318|Ribosomal protein S2;PF16122|40S ribosomal protein SA C-terminus	GO:0003735|structural constituent of ribosome ;GO:0005840|ribosome ;GO:0006412|translation	IPR001865|Family Ribosomal protein S2;IPR032281|Domain 40S ribosomal protein SA, C-terminal domain
OG0004738_pruned	1	7	2.28e-07	0.330199604599256:0.977855758867097 0.334192320748053:0.00354439772799727 646.715418490903:0.0185998434049053	0:0.391283572513823 0.335757868136956:0.574211738551544 4.27759665570143:0.0345046889346332	1.95881	0.161641	0.552274	NA	NA	NA	Pristimantis_sp2	PF00335|Tetraspanin family	GO:0016021|integral component of membrane	IPR018499|Family Tetraspanin/Peripherin	Pristimantis_sp2	PF00335|Tetraspanin family	GO:0016021|integral component of membrane	IPR018499|Family Tetraspanin/Peripherin
OG0008104_pruned	2	5	3.6e-06	0:0.0874207954558054 0.0575199767320561:0.888651770471095 9999999171.59636:0.0239274340730994	0.0381402577859768:0.683437145313963 0.0537903522206009:0.244304549654219 3.32102033469266:0.0722583050318178	3.99781	0.0455595	0.211828	NA	NA	NA	Pristimantis_sp4,Pristimantis_sp5	PF05676|NADH-ubiquinone oxidoreductase B18 subunit (NDUFB7)	GO:0005739|mitochondrion	IPR008698|Family NADH dehydrogenase [ubiquinone] 1 beta subcomplex subunit 7, NDUB7	Pristimantis_sp4,Pristimantis_sp5	PF05676|NADH-ubiquinone oxidoreductase B18 subunit (NDUFB7)	GO:0005739|mitochondrion	IPR008698|Family NADH dehydrogenase [ubiquinone] 1 beta subcomplex subunit 7, NDUB7
OG0000112_pruned	1	3	1.04e-05	0.0558848108654328:0.0528732556575472 0.0560073711019059:0.915658451700366 1454.7698683062:0.0314682926420866	0.0161798016468131:0.716940449059947 0.589456225553232:0.278704435975664 21.7891456004151:0.00435511496438992	0	1	1	NA	NA	NA	Pristimantis_sp2	PF01234|NNMT/PNMT/TEMT family	GO:0008168|methyltransferase activity	IPR000940|Family Methyltransferase, NNMT/PNMT/TEMT	Pristimantis_sp2	PF01234|NNMT/PNMT/TEMT family	GO:0008168|methyltransferase activity	IPR000940|Family Methyltransferase, NNMT/PNMT/TEMT
OG0007193_pruned	1	6	1.04e-05	0.101728741844081:0.719503860976115 0.102152057572086:0.24689640971374 162.20796987897:0.033599729310145	0.0941353349129594:0.867640005059826 0.0945589204085458:0.115372245649977 3.65983695480099:0.0169877492901962	0.022738	0.88014	1	NA	NA	NA	Pristimantis_sp5	PF05047|Mitochondrial ribosomal protein L51 / S25 / CI-B8 domain	NA	IPR007741|Domain Ribosomal protein/NADH dehydrogenase domain	Pristimantis_sp5	PF05047|Mitochondrial ribosomal protein L51 / S25 / CI-B8 domain	NA	IPR007741|Domain Ribosomal protein/NADH dehydrogenase domain
OG0000552_pruned_1	1	4	1.91e-05	0:0.975212227740772 0:0.00717868343484999 16008.8795713248:0.0176090888243782	0.00302547250126589:0.96763764750997 1:0.0271085358701467 708.160864746015:0.0052538166198838	6.32226	0.0119232	0.0726669	NA	NA	NA	Pristimantis_sp1	PF00071|Ras family	GO:0003924|GTPase activity ;GO:0005525|GTP binding	IPR001806|Family Small GTPase	Pristimantis_sp1	PF00071|Ras family	GO:0003924|GTPase activity ;GO:0005525|GTP binding	IPR001806|Family Small GTPase
OG0001073_pruned_2	3	3	5.48e-05	0.0481617546687448:0.410671050322415 1:0.544880824025539 438.560969029658:0.0444481256520466	0.0224903654338617:0.620831945547585 0.482979646599257:0.372085192288367 98.4084913069296:0.00708286216404827	6.64134	0.0099639	0.0632918	NA	NA	NA	Oreobates_cruralis,Pristimantis_sp1,Pristimantis_sp5	PF02936|Cytochrome c oxidase subunit IV	GO:0005751|mitochondrial respiratory chain complex IV ;GO:0006123|mitochondrial electron transport, cytochrome c to oxygen	IPR004203|Family Cytochrome c oxidase subunit IV family	Oreobates_cruralis,Pristimantis_sp1,Pristimantis_sp5	PF02936|Cytochrome c oxidase subunit IV	GO:0005751|mitochondrial respiratory chain complex IV ;GO:0006123|mitochondrial electron transport, cytochrome c to oxygen	IPR004203|Family Cytochrome c oxidase subunit IV family
OG0000053_pruned_1	1	6	6.39e-05	0.237806947630822:0.0132356967904192 0.237948106580349:0.980079315965628 1454.62418052241:0.00668498724395269	0:0.598133225283821 0.512887387101129:0.396086511463027 55.2137138343725:0.00578026325315258	2.77505	0.0957437	0.372245	NA	NA	NA	Pristimantis_sp1	PF00106|short chain dehydrogenase	GO:0016491|oxidoreductase activity	IPR002347|Family Short-chain dehydrogenase/reductase SDR	Pristimantis_sp1	PF00106|short chain dehydrogenase	GO:0016491|oxidoreductase activity	IPR002347|Family Short-chain dehydrogenase/reductase SDR
OG0000150_pruned	2	8	9.05e-05	0.00980950947228558:0.772011568591344 0.011181374588445:0.209603206078849 342.705910765211:0.0183852253298069	0.0136902530774254:0.980605143633428 1:0.014098558482553 62.3501025167716:0.00529629788401871	0.550566	0.458087	1	NA	NA	NA	Pristimantis_andinognomus,Pristimantis_sp1	PF00076|RNA recognition motif. (a.k.a. RRM, RBD, or RNP domain);PF00098|Zinc knuckle	GO:0003676|nucleic acid binding ;GO:0008270|zinc ion binding	IPR000504|Domain RNA recognition motif domain;IPR001878|Domain Zinc finger, CCHC-type	Pristimantis_andinognomus,Pristimantis_sp1	PF00076|RNA recognition motif. (a.k.a. RRM, RBD, or RNP domain);PF00098|Zinc knuckle	GO:0003676|nucleic acid binding ;GO:0008270|zinc ion binding	IPR000504|Domain RNA recognition motif domain;IPR001878|Domain Zinc finger, CCHC-type
OG0009096_pruned	1	3	0.000120364	0.765156611524426:0.977812813616281 0.768698798863545:0.00432384952308303 9999999171.59636:0.017863336860636	0.131613815284016:0.18222658281034 0.136925459514281:0.773997060207365 4.8598358561707:0.0437763569822948	0.954758	0.328511	0.962068	NA	NA	NA	Pristimantis_sp2	PF10200|NADH:ubiquinone oxidoreductase, NDUFS5-15kDa	NA	IPR019342|Family NADH:ubiquinone oxidoreductase, iron-sulphur subunit 5	Pristimantis_sp2	PF10200|NADH:ubiquinone oxidoreductase, NDUFS5-15kDa	NA	IPR019342|Family NADH:ubiquinone oxidoreductase, iron-sulphur subunit 5
OG0004518_pruned	1	4	0.000136881	0.244217926241713:0.762386259837905 0.244386335033668:0.219740857888035 1933.11231848289:0.0178728822740607	0.0301369478605295:0.223151492950683 0.176109363325971:0.764098316845354 51.1457083361955:0.012750190203963	3.80752	0.0510231	0.232438	NA	NA	NA	Pristimantis_sp2	PF02823|ATP synthase, Delta/Epsilon chain, beta-sandwich domain	GO:0015986|proton motive force-driven ATP synthesis	IPR020546|Domain ATP synthase, F1 complex, delta/epsilon subunit, N-terminal	Pristimantis_sp2	PF02823|ATP synthase, Delta/Epsilon chain, beta-sandwich domain	GO:0015986|proton motive force-driven ATP synthesis	IPR020546|Domain ATP synthase, F1 complex, delta/epsilon subunit, N-terminal
OG0001412_pruned	1	5	0.000195055	0:0.86421461688525 0.382652976207497:0.0873053897131319 288.584846500575:0.0484799934016177	0:0.668125401146689 0.0151335739409254:0.321486694067503 9999.99999999834:0.0103879047858078	-2e-06	1	1	NA	NA	NA	Oreobates_cruralis	PF00410|Ribosomal protein S8	GO:0003735|structural constituent of ribosome ;GO:0005840|ribosome ;GO:0006412|translation	IPR000630|Family Ribosomal protein S8	Oreobates_cruralis	PF00410|Ribosomal protein S8	GO:0003735|structural constituent of ribosome ;GO:0005840|ribosome ;GO:0006412|translation	IPR000630|Family Ribosomal protein S8
OG0006864_pruned	1	5	0.000196279	0:0.563189392216033 1:0.420729426662485 9999999171.59636:0.0160811811214815	0:0.554320622451495 0.420825642889876:0.402161463209585 11.0416066110526:0.0435179143389203	4.23154	0.0396795	0.197816	NA	NA	NA	Pristimantis_sp2	PF07225|NADH-ubiquinone oxidoreductase B15 subunit (NDUFB4)	GO:0005739|mitochondrion	IPR009866|Family NADH:ubiquinone oxidoreductase, subunit NDUFB4	Pristimantis_sp2	PF07225|NADH-ubiquinone oxidoreductase B15 subunit (NDUFB4)	GO:0005739|mitochondrion	IPR009866|Family NADH:ubiquinone oxidoreductase, subunit NDUFB4
OG0007964_pruned	1	2	0.00058502	0.161337170955865:0.868708189364482 0.16211126708569:0.056805367963124 9998.99000100947:0.0744864426723936	0:0.0268956908386557 0.103701103375569:0.946576487432782 4.18233519854587:0.0265278217285621	0.069718	0.791748	1	NA	NA	NA	Oreobates_cruralis	PF08238|Sel1 repeat	NA	IPR006597|Repeat Sel1-like repeat	Oreobates_cruralis	PF08238|Sel1 repeat	NA	IPR006597|Repeat Sel1-like repeat
OG0007747_pruned	0	2	0.00097335	0.0167616709649636:0.856188682954705 1:0.0735802957638112 30.9055769850723:0.0702310212814841	0.0311250192863722:0.875555926811358 0.440190375923196:0.120077222247431 4445.4487337082:0.00436685094121142	40.3639	2.11e-10	1.19e-08	NA	NA	NA	NA	PF05670|NFACT protein RNA binding domain	NA	IPR008532|Domain NFACT, RNA-binding domain	NA	PF05670|NFACT protein RNA binding domain	NA	IPR008532|Domain NFACT, RNA-binding domain
OG0001494_pruned	1	5	0.00144857	0:0.0624009178077144 0.013671189125081:0.915958668241043 168.395694481295:0.0216404139512427	0:0.982308346790552 0.0514701476956139:0.00810831416872633 427.875204051782:0.00958333904072122	-1.65541	1	1	NA	NA	NA	Oreobates_cruralis	PF00238|Ribosomal protein L14p/L23e	GO:0003735|structural constituent of ribosome ;GO:0005840|ribosome ;GO:0006412|translation	IPR000218|Family Ribosomal protein L14P	Oreobates_cruralis	PF00238|Ribosomal protein L14p/L23e	GO:0003735|structural constituent of ribosome ;GO:0005840|ribosome ;GO:0006412|translation	IPR000218|Family Ribosomal protein L14P
OG0005885_pruned	2	5	0.00155314	0.0717134904871631:0.829842744200645 0.0770902730261747:0.139226672223078 25.7018518310332:0.0309305835762773	0.052563468927982:0.733456877734585 0.0570092823869867:0.234048972982097 4.97175839173336:0.032494149283318	0	1	1	NA	NA	NA	Oreobates_cruralis,Pristimantis_orestes	PF08315|cwf18 pre-mRNA splicing factor	NA	IPR013169|Family mRNA splicing factor Cwf18-like	Oreobates_cruralis,Pristimantis_orestes	PF08315|cwf18 pre-mRNA splicing factor	NA	IPR013169|Family mRNA splicing factor Cwf18-like
OG0004306_pruned	0	7	0.00155314	0.00733841264993919:0.000665173666173873 0.00743275197553207:0.996045215055607 335.260727154435:0.00328961127821907	0.00472667682882049:0.882949283271569 0.00706152313112127:0.113972620670227 46.4150239001247:0.00307809605820391	-9.4e-05	1	1	NA	NA	NA	NA	PF01201|Ribosomal protein S8e	NA	IPR022309|Family Ribosomal protein S8e/ribosomal biogenesis NSA2	NA	PF01201|Ribosomal protein S8e	NA	IPR022309|Family Ribosomal protein S8e/ribosomal biogenesis NSA2
OG0007684_pruned	0	5	0.00375525	1:0.970118792071062 1:0.0133111152185146 996.83841256623:0.016570092710423	0.0395086270295496:0.777282099459656 0.90946806471588:0.218379880794687 1366.13105271448:0.00433801974565706	22.9369	1.67e-06	4.44e-05	NA	NA	NA	NA	PF02271|Ubiquinol-cytochrome C reductase complex 14kD subunit	GO:0005750|mitochondrial respiratory chain complex III ;GO:0006122|mitochondrial electron transport, ubiquinol to cytochrome c	IPR003197|Family Cytochrome b-c1 complex subunit 7	NA	PF02271|Ubiquinol-cytochrome C reductase complex 14kD subunit	GO:0005750|mitochondrial respiratory chain complex III ;GO:0006122|mitochondrial electron transport, ubiquinol to cytochrome c	IPR003197|Family Cytochrome b-c1 complex subunit 7
OG0000079_pruned_1	0	3	0.00419182	0:0.833412246906191 0:0.086658124711839 51.785603252961:0.0799296283819705	0:0.893794769027341 0.0502895504629943:0.0948003171732434 41.6449069042848:0.0114049137994155	3.24225	0.071762	0.294224	NA	NA	NA	NA	PF00503|G-protein alpha subunit	GO:0003924|GTPase activity ;GO:0031683|G-protein beta/gamma-subunit complex binding ;GO:0007186|G protein-coupled receptor signaling pathway ;GO:0019001|guanyl nucleotide binding	IPR001019|Family Guanine nucleotide binding protein (G-protein), alpha subunit	NA	PF00503|G-protein alpha subunit	GO:0003924|GTPase activity ;GO:0031683|G-protein beta/gamma-subunit complex binding ;GO:0007186|G protein-coupled receptor signaling pathway ;GO:0019001|guanyl nucleotide binding	IPR001019|Family Guanine nucleotide binding protein (G-protein), alpha subunit
OG0008185_pruned	1	6	0.00419942	0.104761903213894:0.632884191251239 0.106512480336832:0.330326386645549 294.831014407461:0.0367894221032117	0.00421550986358793:0.564923872486323 0.310569148017197:0.433165433455471 110.438945733404:0.00191069405820593	0	1	1	NA	NA	NA	Pristimantis_sp4	PF04505|Interferon-induced transmembrane protein	GO:0016021|integral component of membrane	IPR007593|Family CD225/Dispanin family	Pristimantis_sp4	PF04505|Interferon-induced transmembrane protein	GO:0016021|integral component of membrane	IPR007593|Family CD225/Dispanin family
OG0005504_pruned	0	4	0.00490469	0.000230826426264699:0.941445238154418 0.000435585830319101:0.0534023894980217 170.597922486092:0.00515237234756011	3.36524549752618e-10:0.00121100984262393 0.000515103926390375:0.994223875867213 22.821642572179:0.00456511429016279	0.00076	0.978007	1	NA	NA	NA	NA	PF16450|Proteasomal ATPase OB C-terminal domain;PF00004|ATPase family associated with various cellular activities (AAA);PF17862|AAA+ lid domain	GO:0016887|ATP hydrolysis activity ;GO:0005524|ATP binding	IPR032501|Domain Proteasomal ATPase OB C-terminal domain;IPR003959|Domain ATPase, AAA-type, core;IPR041569|Domain AAA ATPase, AAA+ lid domain	NA	PF16450|Proteasomal ATPase OB C-terminal domain;PF00004|ATPase family associated with various cellular activities (AAA);PF17862|AAA+ lid domain	GO:0016887|ATP hydrolysis activity ;GO:0005524|ATP binding	IPR032501|Domain Proteasomal ATPase OB C-terminal domain;IPR003959|Domain ATPase, AAA-type, core;IPR041569|Domain AAA ATPase, AAA+ lid domain
OG0004948_pruned	0	3	0.00632185	0.000735867296455284:0.113038187072101 0.0294830206192036:0.838386361959057 9999999171.59636:0.0485754509688418	0:0.995701674908444 0:0.000838467178471447 298.128641844571:0.00345985791308481	0	1	1	NA	NA	NA	NA	PF00928|Adaptor complexes medium subunit family;PF01217|Clathrin adaptor complex small chain	NA	IPR028565|Domain Mu homology domain;IPR022775|Domain AP complex, mu/sigma subunit	NA	PF00928|Adaptor complexes medium subunit family;PF01217|Clathrin adaptor complex small chain	NA	IPR028565|Domain Mu homology domain;IPR022775|Domain AP complex, mu/sigma subunit
OG0008043_pruned	0	4	0.00801073	0.334082036438423:0.297561087797578 0.334913914900151:0.695047205916694 2022.03908125465:0.00739170628572843	0.0727605567601066:0.882665846277801 1:0.000140043257087322 2.12885855953141:0.117194110465112	0.039242	0.84297	1	NA	NA	NA	NA	PF00338|Ribosomal protein S10p/S20e	NA	IPR027486|Domain Ribosomal protein S10 domain	NA	PF00338|Ribosomal protein S10p/S20e	NA	IPR027486|Domain Ribosomal protein S10 domain
OG0009861_pruned	0	3	0.00801073	0:0.957527706210705 0:0.00216825203983184 192.326612670135:0.0403040417494635	0:0.582478299452384 0.0163210259431187:0 0.0388114965188633:0.417521700547616	2e-06	0.998872	1	NA	NA	NA	NA	PF10172|Det1 complexing ubiquitin ligase	NA	IPR018276|Domain DET1- and DDB1-associated protein 1, N-terminal	NA	PF10172|Det1 complexing ubiquitin ligase	NA	IPR018276|Domain DET1- and DDB1-associated protein 1, N-terminal
OG0008103_pruned	1	2	0.00844403	0.0220610081170686:0.439186395167892 0.0409850189013034:0.448946154301374 49.5726126396937:0.111867450530734	0.0270007291776514:0.587998754164658 0.100766815961965:0.403571505471341 8.10235279501734:0.00842974036400058	3.25612	0.0711575	0.294224	NA	NA	NA	Pristimantis_sp3	PF13855|Leucine rich repeat	GO:0005515|protein binding	IPR001611|Repeat Leucine-rich repeat	Pristimantis_sp3	PF13855|Leucine rich repeat	GO:0005515|protein binding	IPR001611|Repeat Leucine-rich repeat
OG0006967_pruned	1	4	0.0091541	0.0198295733655554:0.702966390097268 0.0282679471997392:0.0641294286018819 4.31048955484446:0.23290418130085	0.138726826466544:0.632924216234997 0.157421043420899:0.308992039392699 6.10523362350689:0.0580837443723039	5.91443	0.0150174	0.087959	NA	NA	NA	Pristimantis_sp2	PF10249|NADH-ubiquinone oxidoreductase subunit 10	NA	IPR019377|Family NADH-ubiquinone oxidoreductase, subunit 10	Pristimantis_sp2	PF10249|NADH-ubiquinone oxidoreductase subunit 10	NA	IPR019377|Family NADH-ubiquinone oxidoreductase, subunit 10
OG0007047_pruned	0	7	0.0116088	0.287776289521703:0.9935807341831 0.288236796063464:0.00375755874776816 8004.66632457062:0.00266170706913162	0.0869677100699383:0.651874298871241 0.532093461293944:0.328983268981602 45.1774521362312:0.019142432147157	2e-06	0.998872	1	NA	NA	NA	NA	PF04568|Mitochondrial ATPase inhibitor, IATP	GO:0032780|negative regulation of ATP-dependent activity ;GO:0042030|ATPase inhibitor activity ;GO:0005739|mitochondrion	IPR007648|Family Mitochondrial ATPase inhibitor	NA	PF04568|Mitochondrial ATPase inhibitor, IATP	GO:0032780|negative regulation of ATP-dependent activity ;GO:0042030|ATPase inhibitor activity ;GO:0005739|mitochondrion	IPR007648|Family Mitochondrial ATPase inhibitor
OG0005258_pruned	1	5	0.0122811	0:0.953876517188295 0:0.00149596047568306 42.3254677444953:0.0446275223360221	0.000521168654957642:0.964622265028726 0.000539251734439314:0.0217268086780734 2857.4758836004:0.0136509262932008	4.19792	0.0404735	0.197816	NA	NA	NA	Pristimantis_sp2	PF00179|Ubiquitin-conjugating enzyme	NA	IPR000608|Domain Ubiquitin-conjugating enzyme E2	Pristimantis_sp2	PF00179|Ubiquitin-conjugating enzyme	NA	IPR000608|Domain Ubiquitin-conjugating enzyme E2
OG0007765_pruned	1	4	0.012844	0.049324389450665:0.605041176289246 0.0495591609130502:0.0672720291397335 4.76402940821655:0.32768679457102	0.136624997411038:0.243168252082675 0.144555830641875:0.707097175703435 2.60493928477334:0.04973457221389	4.42486	0.0354191	0.182546	NA	NA	NA	Pristimantis_sp4	PF15341|Ribosome biogenesis protein SLX9	GO:0000462|maturation of SSU-rRNA from tricistronic rRNA transcript (SSU-rRNA, 5.8S rRNA, LSU-rRNA) ;GO:0030688|preribosome, small subunit precursor ;GO:0030686|90S preribosome ;GO:0005730|nucleolus	IPR028160|Family Ribosome biogenesis protein Slx9-like	Pristimantis_sp4	PF15341|Ribosome biogenesis protein SLX9	GO:0000462|maturation of SSU-rRNA from tricistronic rRNA transcript (SSU-rRNA, 5.8S rRNA, LSU-rRNA) ;GO:0030688|preribosome, small subunit precursor ;GO:0030686|90S preribosome ;GO:0005730|nucleolus	IPR028160|Family Ribosome biogenesis protein Slx9-like
OG0008847_pruned	0	3	0.0174927	0.00102665639014121:0.581587338857561 0.804306577332274:0.412848256857936 9999999171.59636:0.00556440428450338	0:0.441441251826773 0.480864972319388:0.553391445342542 9999.99999999834:0.00516730283068519	0	1	1	NA	NA	NA	NA	PF00380|Ribosomal protein S9/S16	GO:0003735|structural constituent of ribosome ;GO:0005840|ribosome ;GO:0006412|translation	IPR000754|Family Ribosomal protein S9	NA	PF00380|Ribosomal protein S9/S16	GO:0003735|structural constituent of ribosome ;GO:0005840|ribosome ;GO:0006412|translation	IPR000754|Family Ribosomal protein S9
OG0008835_pruned	1	3	0.0233504	0.124651100429842:0.990379038185138 0.125879707482408:0.00135500614592109 201.855358548884:0.00826595566894063	0.101470178484187:0.784171933711732 0.111435815621287:0.213046491644497 10.623587721797:0.00278157464377098	2.39452	0.121761	0.446457	NA	NA	NA	Pristimantis_sp1	PF00642|Zinc finger C-x8-C-x5-C-x3-H type (and similar);PF14608|RNA-binding, Nab2-type zinc finger	GO:0046872|metal ion binding	IPR000571|Domain Zinc finger, CCCH-type	Pristimantis_sp1	PF00642|Zinc finger C-x8-C-x5-C-x3-H type (and similar);PF14608|RNA-binding, Nab2-type zinc finger	GO:0046872|metal ion binding	IPR000571|Domain Zinc finger, CCCH-type
OG0007587_pruned	1	2	0.0239095	0:0.011066112098822 0.149170317528253:0.978543537226728 626.041459166762:0.0103903506744501	0:0.0015595049365298 0.0657656407476385:0.994584362814609 15.6965084887431:0.00385613224886116	3.14478	0.0761701	0.304006	NA	NA	NA	Pristimantis_sp2	PF00782|Dual specificity phosphatase, catalytic domain	GO:0016311|dephosphorylation ;GO:0008138|protein tyrosine/serine/threonine phosphatase activity	IPR000340|Domain Dual specificity phosphatase, catalytic domain	Pristimantis_sp2	PF00782|Dual specificity phosphatase, catalytic domain	GO:0016311|dephosphorylation ;GO:0008138|protein tyrosine/serine/threonine phosphatase activity	IPR000340|Domain Dual specificity phosphatase, catalytic domain
OG0008019_pruned	1	5	0.0253003	0.0176409311544831:0.989914816982203 0.0511987714211222:0.000701367830602417 45.9279050793517:0.00938381518719507	0.0429457540140664:0.833492557596891 0.0457540380894132:0.151931844444313 50.2451430532901:0.0145755979587964	1.96189	0.161312	0.552274	NA	NA	NA	Pristimantis_sp3	PF15454|Late endosomal/lysosomal adaptor and MAPK and MTOR activator	GO:0016197|endosomal transport ;GO:0071230|cellular response to amino acid stimulus ;GO:0045121|membrane raft ;GO:0043410|positive regulation of MAPK cascade ;GO:0071986|Ragulator complex ;GO:0007040|lysosome organization ;GO:0042632|cholesterol homeostasis ;GO:0001919|regulation of receptor recycling ;GO:0031902|late endosome membrane ;GO:0032008|positive regulation of TOR signaling	IPR028209|Family LAMTOR1/MEH1	Pristimantis_sp3	PF15454|Late endosomal/lysosomal adaptor and MAPK and MTOR activator	GO:0016197|endosomal transport ;GO:0071230|cellular response to amino acid stimulus ;GO:0045121|membrane raft ;GO:0043410|positive regulation of MAPK cascade ;GO:0071986|Ragulator complex ;GO:0007040|lysosome organization ;GO:0042632|cholesterol homeostasis ;GO:0001919|regulation of receptor recycling ;GO:0031902|late endosome membrane ;GO:0032008|positive regulation of TOR signaling	IPR028209|Family LAMTOR1/MEH1
OG0000540_pruned	1	2	0.0262423	0.0649274157470887:0.932443800564273 1:0.0421786759526676 158.563613421666:0.0253775234830596	0.0414311708293444:0.93038055939968 0.0417052151056792:0.0161064193580568 4.62163974137341:0.0535130212422635	0	1	1	NA	NA	NA	Oreobates_cruralis	PF04144|SCAMP family	GO:0015031|protein transport ;GO:0016021|integral component of membrane	IPR007273|Family SCAMP	Oreobates_cruralis	PF04144|SCAMP family	GO:0015031|protein transport ;GO:0016021|integral component of membrane	IPR007273|Family SCAMP
OG0008406_pruned	2	3	0.0293919	0:0.0356115376230343 0.394368101281872:0.949975309283648 90.1087456409265:0.014413153093318	0.12946931785828:0.833930519450151 0.980756627790568:0.152498683880684 10.1935405273228:0.0135707966691652	0.32441	0.568969	1	NA	NA	NA	Pristimantis_sp1,Pristimantis_sp4	PF01632|Ribosomal protein L35	GO:0003735|structural constituent of ribosome ;GO:0005840|ribosome ;GO:0006412|translation	IPR021137|Family Ribosomal protein L35	Pristimantis_sp1,Pristimantis_sp4	PF01632|Ribosomal protein L35	GO:0003735|structural constituent of ribosome ;GO:0005840|ribosome ;GO:0006412|translation	IPR021137|Family Ribosomal protein L35
OG0000043_pruned_1	1	7	0.0293919	0.172021502108269:0.96601276639683 0.172590237670031:0.0285951301067899 44.5463196757476:0.0053921034963806	0.0633790738944067:0.937880916990313 1:0.053968586740568 18.8209240392691:0.00815049626911891	0	1	1	NA	NA	NA	Pristimantis_sp1	PF00191|Annexin;PF12872|OST-HTH/LOTUS domain	GO:0005544|calcium-dependent phospholipid binding ;GO:0005509|calcium ion binding	IPR018502|Repeat Annexin repeat;IPR025605|Domain OST-HTH/LOTUS domain	Pristimantis_sp1	PF00191|Annexin;PF12872|OST-HTH/LOTUS domain	GO:0005544|calcium-dependent phospholipid binding ;GO:0005509|calcium ion binding	IPR018502|Repeat Annexin repeat;IPR025605|Domain OST-HTH/LOTUS domain
OG0002444_pruned	1	8	0.0331813	0:0.410260705503131 0.159478925656798:0.565528268812537 31.3402480102804:0.0242110256843321	0:0.107262167134769 0.165242828310019:0.888461000970644 208.784814771522:0.00427683189458741	-7.4e-05	1	1	NA	NA	NA	Oreobates_cruralis	PF00240|Ubiquitin family;PF04758|Ribosomal protein S30	GO:0003735|structural constituent of ribosome ;GO:0005840|ribosome ;GO:0005515|protein binding ;GO:0006412|translation	IPR000626|Domain Ubiquitin-like domain;IPR006846|Family Ribosomal protein S30	Oreobates_cruralis	PF00240|Ubiquitin family;PF04758|Ribosomal protein S30	GO:0003735|structural constituent of ribosome ;GO:0005840|ribosome ;GO:0005515|protein binding ;GO:0006412|translation	IPR000626|Domain Ubiquitin-like domain;IPR006846|Family Ribosomal protein S30
OG0009601_pruned	0	3	0.0336851	0.178963894865542:0.136997487651664 0.17905078653403:0.820052705744812 21.2713986674636:0.0429498066035248	0.00133829730537689:0.664775695765958 0.324254735726217:0.285418052866241 6.34534699632599:0.0498062513678008	9.10029	0.00255569	0.0217475	NA	NA	NA	NA	PF01250|Ribosomal protein S6	GO:0003735|structural constituent of ribosome ;GO:0019843|rRNA binding ;GO:0005840|ribosome ;GO:0006412|translation	IPR000529|Family Ribosomal protein S6	NA	PF01250|Ribosomal protein S6	GO:0003735|structural constituent of ribosome ;GO:0019843|rRNA binding ;GO:0005840|ribosome ;GO:0006412|translation	IPR000529|Family Ribosomal protein S6
OG0000342_pruned_3	0	2	0.0337988	0.116853549959126:0.928930803076053 0.857703256514452:0.0141387697696107 11.6614706758978:0.056930427154336	0.0591182843472649:0.862845172854674 1:0.0797547554820531 5.76926658454339:0.0574000716632726	41.2657	1.33e-10	8.56e-09	NA	NA	NA	NA	PF01391|Collagen triple helix repeat (20 copies);PF01410|Fibrillar collagen C-terminal domain;PF00093|von Willebrand factor type C domain	GO:0005201|extracellular matrix structural constituent ;GO:0005515|protein binding	IPR008160|Repeat Collagen triple helix repeat;IPR000885|Domain Fibrillar collagen, C-terminal;IPR001007|Domain VWFC domain	NA	PF01391|Collagen triple helix repeat (20 copies);PF01410|Fibrillar collagen C-terminal domain;PF00093|von Willebrand factor type C domain	GO:0005201|extracellular matrix structural constituent ;GO:0005515|protein binding	IPR008160|Repeat Collagen triple helix repeat;IPR000885|Domain Fibrillar collagen, C-terminal;IPR001007|Domain VWFC domain
OG0001689_pruned_1	1	4	0.038788	0:0.0116401988873746 0.379862441913892:0.968790874354287 248.749144600681:0.019568926758338	0.121807815377933:0.136939070817509 0.126874412443927:0.74003782529242 2.19624061101554:0.123023103890071	-2e-06	1	1	NA	NA	NA	Pristimantis_sp5	PF06388|Protein of unknown function (DUF1075)	NA	IPR009432|Family Protein of unknown function DUF1075	Pristimantis_sp5	PF06388|Protein of unknown function (DUF1075)	NA	IPR009432|Family Protein of unknown function DUF1075
OG0008513_pruned	0	5	0.038788	0.25479495273197:0.000256497135446118 0.260531573824762:0.985723737239515 9999999171.59636:0.0140197656250392	0:0.053727782325042 0.0692050272494564:0.91999680442868 7.66769551052208:0.0262754132462781	0	1	1	NA	NA	NA	NA	PF10164|Brain protein I3	NA	IPR019317|Family Brain protein I3	NA	PF10164|Brain protein I3	NA	IPR019317|Family Brain protein I3
OG0003911_pruned	0	6	0.0404525	0.106336534392282:0.856548544253043 0.309282360810884:0.0905945279417467 11.7408510571858:0.0528569278052106	0.0127420275926408:0.423263162327314 0.17165582900301:0.555462961845781 22.3704056097048:0.0212738758269049	5.32723	0.0209947	0.116896	NA	NA	NA	NA	PF01597|Glycine cleavage H-protein	NA	IPR033753|Family Glycine cleavage system H-protein/Simiate	NA	PF01597|Glycine cleavage H-protein	NA	IPR033753|Family Glycine cleavage system H-protein/Simiate
OG0006221_pruned	1	8	0.0565925	0.0886855459379759:0.850525000532471 0.0899385001154018:0.113043141112065 9.29328886796305:0.0364318583554641	0:0.572915884261573 0.545727100882454:0.416380364347762 29.5359690483439:0.0107037513906648	1.46396	0.226301	0.729013	NA	NA	NA	Pristimantis_andinognomus	PF00061|Lipocalin / cytosolic fatty-acid binding protein family	NA	IPR000566|Domain Lipocalin/cytosolic fatty-acid binding domain	Pristimantis_andinognomus	PF00061|Lipocalin / cytosolic fatty-acid binding protein family	NA	IPR000566|Domain Lipocalin/cytosolic fatty-acid binding domain
OG0002090_pruned_1	1	5	0.0583207	0:0.582598708637238 0.371179923511542:0.349865861573975 9.3218257791986:0.0675354297887873	0.0164196616725354:0.775159491921629 0.526495072564954:0.214211416024222 43.8586489484082:0.0106290920541488	11.5315	0.000684271	0.00771516	NA	NA	NA	Oreobates_cruralis	PF13833|EF-hand domain pair;PF13202|EF hand;PF13499|EF-hand domain pair;PF13405|EF-hand domain	GO:0005509|calcium ion binding	IPR002048|Domain EF-hand domain	Oreobates_cruralis	PF13833|EF-hand domain pair;PF13202|EF hand;PF13499|EF-hand domain pair;PF13405|EF-hand domain	GO:0005509|calcium ion binding	IPR002048|Domain EF-hand domain
OG0005315_pruned	1	3	0.0645119	0.0806778640680455:0.825155342222146 0.0809174048451328:0.138403517094879 18.46287278983:0.036441140682974	0:0.473060623141404 0.156267945809385:0.518583303113401 88.6289150321371:0.00835607374519513	7.04127	0.00796523	0.0520626	NA	NA	NA	Oreobates_cruralis	PF02953|Tim10/DDP family zinc finger	NA	IPR004217|Domain Tim10-like	Oreobates_cruralis	PF02953|Tim10/DDP family zinc finger	NA	IPR004217|Domain Tim10-like
OG0001702_pruned	1	4	0.0645119	0:0.802185114658031 0.0846427767372336:0.187028213150231 3213.2845755475:0.0107866721917377	0:0.00363947006154027 0.00621388731269627:0.900086395402637 1.56173523208416:0.0962741345358225	3.30445	0.0690926	0.288526	NA	NA	NA	Pristimantis_sp1	PF00025|ADP-ribosylation factor family	GO:0003924|GTPase activity ;GO:0005525|GTP binding	IPR006689|Family Small GTPase superfamily, ARF/SAR type	Pristimantis_sp1	PF00025|ADP-ribosylation factor family	GO:0003924|GTPase activity ;GO:0005525|GTP binding	IPR006689|Family Small GTPase superfamily, ARF/SAR type
OG0006869_pruned	1	2	0.0645119	0.143639376216584:0.757054843165513 0.150652686543528:0.0224051020418547 3.8909863967871:0.220540054792633	0:0.00893628319293981 0.0953522135727513:0.869815762013308 2.71838983546725:0.121247954793752	9.79411	0.00175071	0.0164494	NA	NA	NA	Pristimantis_sp5	PF13927|Immunoglobulin domain;PF00047|Immunoglobulin domain;PF07686|Immunoglobulin V-set domain	NA	IPR013151|Domain Immunoglobulin;IPR013106|Domain Immunoglobulin V-set domain	Pristimantis_sp5	PF13927|Immunoglobulin domain;PF00047|Immunoglobulin domain;PF07686|Immunoglobulin V-set domain	NA	IPR013151|Domain Immunoglobulin;IPR013106|Domain Immunoglobulin V-set domain
OG0007386_pruned	1	3	0.077463	0.0160471436256656:0.00371156221051234 0.0294195443534724:0.950391612906703 12.1166339269934:0.0458968248827844	0:0.825315103826087 1:0.159071472070972 225.110066713967:0.0156134241029408	4.60588	0.0318625	0.167093	NA	NA	NA	Oreobates_cruralis	PF02284|Cytochrome c oxidase subunit Va	GO:0005751|mitochondrial respiratory chain complex IV ;GO:0005743|mitochondrial inner membrane ;GO:0006123|mitochondrial electron transport, cytochrome c to oxygen	IPR003204|Family Cytochrome c oxidase, subunit Va/VI	Oreobates_cruralis	PF02284|Cytochrome c oxidase subunit Va	GO:0005751|mitochondrial respiratory chain complex IV ;GO:0005743|mitochondrial inner membrane ;GO:0006123|mitochondrial electron transport, cytochrome c to oxygen	IPR003204|Family Cytochrome c oxidase, subunit Va/VI
OG0007981_pruned	0	5	0.0798373	0:0.761599256445698 0:0.151798093773756 12.5449515222299:0.0866026497805466	0.0279665772820242:0.858472654125873 0.898482907638675:0.132831735230415 81.7582111383535:0.0086956106437115	2e-06	0.998872	1	NA	NA	NA	NA	PF06645|Microsomal signal peptidase 12 kDa subunit (SPC12)	GO:0005787|signal peptidase complex ;GO:0016021|integral component of membrane ;GO:0006465|signal peptide processing	IPR009542|Family Signal peptidase complex subunit 1	NA	PF06645|Microsomal signal peptidase 12 kDa subunit (SPC12)	GO:0005787|signal peptidase complex ;GO:0016021|integral component of membrane ;GO:0006465|signal peptide processing	IPR009542|Family Signal peptidase complex subunit 1
OG0004449_pruned	0	7	0.0799262	0.104109651291391:0.140718522771051 0.104155365386966:0.843562778948722 35.9294465954599:0.0157186982802261	0:0.262369327441266 0.237128315965544:0.717594391066386 15.9307040018049:0.020036281492348	0	1	1	NA	NA	NA	NA	PF00213|ATP synthase delta (OSCP) subunit	GO:0015986|proton motive force-driven ATP synthesis ;GO:0046933|proton-transporting ATP synthase activity, rotational mechanism	IPR000711|Family ATPase, OSCP/delta subunit	NA	PF00213|ATP synthase delta (OSCP) subunit	GO:0015986|proton motive force-driven ATP synthesis ;GO:0046933|proton-transporting ATP synthase activity, rotational mechanism	IPR000711|Family ATPase, OSCP/delta subunit
OG0000041_pruned_1	0	3	0.0880207	0.119214827414854:0.560380962824521 0.950579786991235:0.412546554060659 35.5358052679448:0.0270724831148202	0:0.294139754979881 0.209023921943754:0.45525895938468 2.37111927176139:0.250601285635438	4.03788	0.0444898	0.211209	NA	NA	NA	NA	PF02758|PAAD/DAPIN/Pyrin domain;PF13118|Protein of unknown function (DUF3972)	NA	IPR025002|Domain Domain of unknown function DUF3972;IPR004020|Domain DAPIN domain	NA	PF02758|PAAD/DAPIN/Pyrin domain;PF13118|Protein of unknown function (DUF3972)	NA	IPR025002|Domain Domain of unknown function DUF3972;IPR004020|Domain DAPIN domain
OG0000440_pruned_3	0	4	0.0932106	0:0.99737894633125 0:0.000442625453591978 48.9006735676642:0.00217842821515801	0.00225486845284484:0.938238292873019 0.0268637084803855:0.0449787467596255 43.8642000159618:0.0167829603673555	0	1	1	NA	NA	NA	NA	PF00025|ADP-ribosylation factor family	GO:0003924|GTPase activity ;GO:0005525|GTP binding	IPR006689|Family Small GTPase superfamily, ARF/SAR type	NA	PF00025|ADP-ribosylation factor family	GO:0003924|GTPase activity ;GO:0005525|GTP binding	IPR006689|Family Small GTPase superfamily, ARF/SAR type
OG0002810_pruned	1	2	0.0938045	0.409808848810854:0.961797157247076 0.41096830056427:1.67101054995508e-05 16.7012144361453:0.038186132647424	0:0.270565110919498 0.299482538814291:0.704369522060214 5.30638361140703:0.0250653670202877	3.06779	0.0798581	0.313182	NA	NA	NA	Oreobates_cruralis	PF00043|Glutathione S-transferase, C-terminal domain;PF13417|Glutathione S-transferase, N-terminal domain;PF02798|Glutathione S-transferase, N-terminal domain	GO:0006749|glutathione metabolic process ;GO:0005515|protein binding	IPR004045|Domain Glutathione S-transferase, N-terminal;IPR004046|Domain Glutathione S-transferase, C-terminal	Oreobates_cruralis	PF00043|Glutathione S-transferase, C-terminal domain;PF13417|Glutathione S-transferase, N-terminal domain;PF02798|Glutathione S-transferase, N-terminal domain	GO:0006749|glutathione metabolic process ;GO:0005515|protein binding	IPR004045|Domain Glutathione S-transferase, N-terminal;IPR004046|Domain Glutathione S-transferase, C-terminal
OG0007632_pruned	0	2	0.103082	0.0308969331420677:0.817148300779833 0.0309771474905953:0.0752518019456858 61.4197707058443:0.107599897274481	0.0129724126690107:0.698676826754266 0.218384850157041:0.291229464674158 25.2760555188586:0.0100937085715761	0	1	1	NA	NA	NA	NA	PF01920|Prefoldin subunit	GO:0016272|prefoldin complex ;GO:0006457|protein folding ;GO:0051082|unfolded protein binding	IPR002777|Family Prefoldin beta-like	NA	PF01920|Prefoldin subunit	GO:0016272|prefoldin complex ;GO:0006457|protein folding ;GO:0051082|unfolded protein binding	IPR002777|Family Prefoldin beta-like
OG0000048_pruned_8	0	2	0.109034	2.20848656840636e-05:0.220137520195147 2.46258521163122e-05:0.758061660695419 141.516374442888:0.0218008191094338	0:0.942028434687061 0:0.0299916325621365 8.55945229509189:0.0279799327508029	0.000104	0.991863	1	NA	NA	NA	NA	PF00071|Ras family;PF00018|SH3 domain	GO:0003924|GTPase activity ;GO:0005525|GTP binding ;GO:0005515|protein binding	IPR001806|Family Small GTPase;IPR001452|Domain SH3 domain	NA	PF00071|Ras family;PF00018|SH3 domain	GO:0003924|GTPase activity ;GO:0005525|GTP binding ;GO:0005515|protein binding	IPR001806|Family Small GTPase;IPR001452|Domain SH3 domain
OG0007749_pruned	0	2	0.109034	0.273519467716808:0.949943607062687 0.277383912522705:9.73601937029535e-05 7.79720003393744:0.0499590327436103	0.0062089931587545:0.619701613141045 0.542854324328291:0.367864056554745 15.7052365142026:0.0124343303042096	5.45455	0.0195174	0.111422	NA	NA	NA	NA	PF00086|Thyroglobulin type-1 repeat	NA	IPR000716|Domain Thyroglobulin type-1	NA	PF00086|Thyroglobulin type-1 repeat	NA	IPR000716|Domain Thyroglobulin type-1
OG0000758_pruned	1	2	0.124454	0.0769697568720042:0.970027202462088 0.0808127740140901:0.00163653465060977 9.3151691375604:0.028336262887302	0.00614835225340708:0.898327853266264 0.965942794619961:0.0922568115314692 9.87408139883537:0.00941533520226715	17.0102	3.72e-05	0.000670735	NA	NA	NA	Oreobates_cruralis	PF00217|ATP:guanido phosphotransferase, C-terminal catalytic domain;PF02807|ATP:guanido phosphotransferase, N-terminal domain	GO:0016772|transferase activity, transferring phosphorus-containing groups ;GO:0016301|kinase activity	IPR022414|Domain ATP:guanido phosphotransferase, catalytic domain;IPR022413|Domain ATP:guanido phosphotransferase, N-terminal	Oreobates_cruralis	PF00217|ATP:guanido phosphotransferase, C-terminal catalytic domain;PF02807|ATP:guanido phosphotransferase, N-terminal domain	GO:0016772|transferase activity, transferring phosphorus-containing groups ;GO:0016301|kinase activity	IPR022414|Domain ATP:guanido phosphotransferase, catalytic domain;IPR022413|Domain ATP:guanido phosphotransferase, N-terminal
OG0004744_pruned	0	4	0.124454	0.136824573321261:0.945985286021551 0.154172073443055:0.0409816008186775 443.329800323153:0.0130331131597712	0.0416588686246438:0.896271494234858 1:0.0965071103335997 5.90922900129864:0.00722139543154282	0.871796	0.350459	1	NA	NA	NA	NA	PF00254|FKBP-type peptidyl-prolyl cis-trans isomerase;PF00515|Tetratricopeptide repeat;PF13181|Tetratricopeptide repeat;PF07719|Tetratricopeptide repeat;PF13174|Tetratricopeptide repeat	GO:0003755|peptidyl-prolyl cis-trans isomerase activity ;GO:0005515|protein binding	IPR001179|Domain FKBP-type peptidyl-prolyl cis-trans isomerase domain;IPR019734|Repeat Tetratricopeptide repeat;IPR001440|Repeat Tetratricopeptide repeat 1;IPR013105|Repeat Tetratricopeptide repeat 2	NA	PF00254|FKBP-type peptidyl-prolyl cis-trans isomerase;PF00515|Tetratricopeptide repeat;PF13181|Tetratricopeptide repeat;PF07719|Tetratricopeptide repeat;PF13174|Tetratricopeptide repeat	GO:0003755|peptidyl-prolyl cis-trans isomerase activity ;GO:0005515|protein binding	IPR001179|Domain FKBP-type peptidyl-prolyl cis-trans isomerase domain;IPR019734|Repeat Tetratricopeptide repeat;IPR001440|Repeat Tetratricopeptide repeat 1;IPR013105|Repeat Tetratricopeptide repeat 2
OG0008760_pruned	0	2	0.124454	0.0987647916976435:0.960526902134953 0.386933114259204:0.0221915299129125 3999.99839960054:0.0172815679521344	0.0256809011502771:0.781593146742345 0.999368433118802:0 1.17399696385083:0.218406853257655	9.99632	0.00156853	0.0153784	NA	NA	NA	NA	PF00808|Histone-like transcription factor (CBF/NF-Y) and archaeal histone;PF15996|Arginine/serine-rich protein PNISR	NA	IPR003958|Domain Transcription factor CBF/NF-Y/archaeal histone domain;IPR031937|Family PNN-interacting serine/arginine-rich protein	NA	PF00808|Histone-like transcription factor (CBF/NF-Y) and archaeal histone;PF15996|Arginine/serine-rich protein PNISR	NA	IPR003958|Domain Transcription factor CBF/NF-Y/archaeal histone domain;IPR031937|Family PNN-interacting serine/arginine-rich protein
OG0011143_pruned	0	2	0.131613	0.999368433017824:0 0.999368433118802:0 2.18561279792257:1	0.0794301057186902:0.305326045256811 0.0799497467459988:0.376888115317813 11.3396041646504:0.317785839425376	5.33997	0.0208419	0.116896	NA	NA	NA	NA	NA	NA	NA	NA	NA	NA	NA
OG0001572_pruned	1	2	0.134933	0.00906803037436126:0.840567450406945 0.0103510654549579:0.0760610168103369 5.25079030577164:0.083371532782718	0.0835930291156675:0.984944987926384 0.692821823298263:0.0139651964652821 46.3265138901476:0.00108981560833376	4.18467	0.0407913	0.197816	NA	NA	NA	Oreobates_cruralis	PF00307|Calponin homology (CH) domain;PF00402|Calponin family repeat	GO:0005515|protein binding	IPR001715|Domain Calponin homology domain;IPR000557|Repeat Calponin repeat	Oreobates_cruralis	PF00307|Calponin homology (CH) domain;PF00402|Calponin family repeat	GO:0005515|protein binding	IPR001715|Domain Calponin homology domain;IPR000557|Repeat Calponin repeat
OG0007646_pruned	1	2	0.135237	0.0441410288314442:0.767476920188674 0.0443756087080963:0.0562742541823714 4.03632704343179:0.176248825628955	0.0100168096316211:0.629052954412981 0.316045248061653:0.362742737424816 474.355940534263:0.00820430816220337	23.1901	1.47e-06	4.14e-05	NA	NA	NA	Pristimantis_andinognomus	PF10244|Mitochondrial ribosomal subunit	GO:0003735|structural constituent of ribosome	IPR019373|Family Ribosomal protein L51, mitochondrial	Pristimantis_andinognomus	PF10244|Mitochondrial ribosomal subunit	GO:0003735|structural constituent of ribosome	IPR019373|Family Ribosomal protein L51, mitochondrial
OG0001269_pruned_1	0	4	0.135237	0:0.528739624592977 0:0.469092577680151 678.345717794164:0.00216779772687227	0.0275471421434824:0.990008200527524 1:0.00675400110540743 25.05619532377:0.00323779836706854	0	1	1	NA	NA	NA	NA	PF00822|PMP-22/EMP/MP20/Claudin family	GO:0016021|integral component of membrane	IPR004031|Family PMP-22/EMP/MP20/Claudin superfamily	NA	PF00822|PMP-22/EMP/MP20/Claudin family	GO:0016021|integral component of membrane	IPR004031|Family PMP-22/EMP/MP20/Claudin superfamily
OG0011645_pruned	0	4	0.136471	0.62486580629404:0.0296109356525478 0.631660827154059:0.92792369395347 175.927318994803:0.0424653703939821	0.00600411690688945:0.494640867147443 0.499773032376847:0.48008001462517 4.37575902010476:0.0252791182273862	0	1	1	NA	NA	NA	NA	PF00014|Kunitz/Bovine pancreatic trypsin inhibitor domain	GO:0004867|serine-type endopeptidase inhibitor activity	IPR002223|Domain Pancreatic trypsin inhibitor Kunitz domain	NA	PF00014|Kunitz/Bovine pancreatic trypsin inhibitor domain	GO:0004867|serine-type endopeptidase inhibitor activity	IPR002223|Domain Pancreatic trypsin inhibitor Kunitz domain
OG0000860_pruned	1	7	0.148183	0.0646272612531944:0.238112866829506 0.270258442459462:0.749447624818022 25.0199661017061:0.0124395083524727	0.0993518914092231:0.876364521253359 0.117222740687875:0.0285953518948985 2.53814327257257:0.0950401268517422	0.495656	0.481415	1	NA	NA	NA	Pristimantis_sp4	PF03762|Vitelline membrane outer layer protein I (VOMI)	NA	IPR005515|Family Vitelline membrane outer layer protein I (VOMI)	Pristimantis_sp4	PF03762|Vitelline membrane outer layer protein I (VOMI)	NA	IPR005515|Family Vitelline membrane outer layer protein I (VOMI)
OG0007802_pruned	0	5	0.14831	0.144612124404249:0.950560514207012 0.147182356408573:0.0425676054440167 412.916352147611:0.00687188034897156	0.0289271188304128:0.887808681337461 0.660801471749565:0.107070285962037 673.915308268223:0.00512103270050168	2e-06	0.998872	1	NA	NA	NA	NA	PF04969|CS domain	NA	IPR007052|Domain CS domain	NA	PF04969|CS domain	NA	IPR007052|Domain CS domain
OG0000677_pruned_1	0	2	0.169901	0:0.397965558545088 0:0.58901369926299 33.398811939754:0.013020742191922	0.0129416415446132:0.929533499507037 0.0136646659622733:0.0553413971527194 71.8925011925626:0.0151251033402431	0.98407	0.321196	0.946794	NA	NA	NA	NA	PF13499|EF-hand domain pair;PF13833|EF-hand domain pair;PF00036|EF hand;PF13405|EF-hand domain;PF13202|EF hand	GO:0005509|calcium ion binding	IPR002048|Domain EF-hand domain	NA	PF13499|EF-hand domain pair;PF13833|EF-hand domain pair;PF00036|EF hand;PF13405|EF-hand domain;PF13202|EF hand	GO:0005509|calcium ion binding	IPR002048|Domain EF-hand domain
OG0002318_pruned	0	6	0.17002	0.00592815055389193:0.0648751453639269 0.00615408278497489:0.924471411950609 483.612957939925:0.0106534426854638	0:0.925698751564215 0.043499267538755:0.056662182364464 517.665469516234:0.0176390660713209	0.208154	0.648218	1	NA	NA	NA	NA	PF00833|Ribosomal S17	GO:0003735|structural constituent of ribosome ;GO:0005840|ribosome ;GO:0006412|translation	IPR001210|Family Ribosomal protein S17e	NA	PF00833|Ribosomal S17	GO:0003735|structural constituent of ribosome ;GO:0005840|ribosome ;GO:0006412|translation	IPR001210|Family Ribosomal protein S17e
OG0002729_pruned	0	5	0.17002	0:0.919754416803605 0:0.0184706007411514 4.43986885105367:0.0617749824552437	0.000457992020880996:0 0.0456200206919045:0.927007321688697 0.576278849599129:0.0729926783113025	3.40218	0.0651102	0.277026	NA	NA	NA	NA	PF01048|Phosphorylase superfamily	GO:0003824|catalytic activity ;GO:0009116|nucleoside metabolic process	IPR000845|Domain Nucleoside phosphorylase domain	NA	PF01048|Phosphorylase superfamily	GO:0003824|catalytic activity ;GO:0009116|nucleoside metabolic process	IPR000845|Domain Nucleoside phosphorylase domain
OG0003129_pruned_1	0	2	0.180708	0.117398708480503:0.431834471432708 0.128889235079404:0.157085634993603 2.24227766820546:0.411079893573689	0:0.522345794330405 1:0.429130691180761 6.95519939774442:0.0485235144888338	9.58962	0.0019568	0.0176504	NA	NA	NA	NA	PF13927|Immunoglobulin domain;PF13895|Immunoglobulin domain;PF07679|Immunoglobulin I-set domain	NA	IPR007110|Domain Immunoglobulin-like domain;IPR013098|Domain Immunoglobulin I-set	NA	PF13927|Immunoglobulin domain;PF13895|Immunoglobulin domain;PF07679|Immunoglobulin I-set domain	NA	IPR007110|Domain Immunoglobulin-like domain;IPR013098|Domain Immunoglobulin I-set
OG0002722_pruned	1	2	0.185792	0.0511732613019097:0.969304127044445 1:0.017891805730607 231.228730837323:0.0128040672249484	0:0.0182851459018175 0.0556320322996799:0.9669972447943 2.24600267652007:0.0147176093038825	4.05388	0.04407	0.211209	NA	NA	NA	Oreobates_cruralis	PF01070|FMN-dependent dehydrogenase;PF01073|3-beta hydroxysteroid dehydrogenase/isomerase family	GO:0016491|oxidoreductase activity ;GO:0003854|3-beta-hydroxy-delta5-steroid dehydrogenase activity ;GO:0006694|steroid biosynthetic process ;GO:0016616|oxidoreductase activity, acting on the CH-OH group of donors, NAD or NADP as acceptor	IPR000262|Domain FMN-dependent dehydrogenase;IPR002225|Domain 3-beta hydroxysteroid dehydrogenase/isomerase	Oreobates_cruralis	PF01070|FMN-dependent dehydrogenase;PF01073|3-beta hydroxysteroid dehydrogenase/isomerase family	GO:0016491|oxidoreductase activity ;GO:0003854|3-beta-hydroxy-delta5-steroid dehydrogenase activity ;GO:0006694|steroid biosynthetic process ;GO:0016616|oxidoreductase activity, acting on the CH-OH group of donors, NAD or NADP as acceptor	IPR000262|Domain FMN-dependent dehydrogenase;IPR002225|Domain 3-beta hydroxysteroid dehydrogenase/isomerase
OG0003235_pruned	1	2	0.189714	0:0.2147876831014 0.0512572194912821:0.50142099552145 2.16115904749282:0.283791321377149	0:0.174073441039216 0.109357085532018:0.765162823011705 2.20141880344289:0.0607637359490785	3.64046	0.0563915	0.244544	NA	NA	NA	Pristimantis_orestes	PF08205|CD80-like C2-set immunoglobulin domain ;PF07686|Immunoglobulin V-set domain;PF13927|Immunoglobulin domain	NA	IPR013162|Domain CD80-like, immunoglobulin C2-set;IPR013106|Domain Immunoglobulin V-set domain	Pristimantis_orestes	PF08205|CD80-like C2-set immunoglobulin domain ;PF07686|Immunoglobulin V-set domain;PF13927|Immunoglobulin domain	NA	IPR013162|Domain CD80-like, immunoglobulin C2-set;IPR013106|Domain Immunoglobulin V-set domain
OG0000043_pruned_2	1	5	0.192195	0:0.585696474020083 1:0.387991220823381 27.3403058299371:0.0263123051565359	0.0902331094261183:0.908773504338731 1:0.0839708410722923 41.3245865198077:0.00725565458897704	8.37263	0.00380914	0.0296193	NA	NA	NA	Pristimantis_sp4	PF00191|Annexin;PF12872|OST-HTH/LOTUS domain	GO:0005544|calcium-dependent phospholipid binding ;GO:0005509|calcium ion binding	IPR018502|Repeat Annexin repeat;IPR025605|Domain OST-HTH/LOTUS domain	Pristimantis_sp4	PF00191|Annexin;PF12872|OST-HTH/LOTUS domain	GO:0005544|calcium-dependent phospholipid binding ;GO:0005509|calcium ion binding	IPR018502|Repeat Annexin repeat;IPR025605|Domain OST-HTH/LOTUS domain
OG0004576_pruned	0	8	0.192456	0.00683776721082034:0.815050485826095 0.312270908808715:0.182885725532185 80.8680664543607:0.00206378864171967	0.000829114192572578:0.747770429705613 0.0646384100652017:0.222311058244163 2.51185722637404:0.0299185120502237	-1.2e-05	1	1	NA	NA	NA	NA	PF05753|Translocon-associated protein beta (TRAPB)	NA	NA	NA	PF05753|Translocon-associated protein beta (TRAPB)	NA	NA
OG0003053_pruned_1	0	3	0.192577	0:0.94323129295961 0:0.00427068841163515 7.19790881554314:0.0524980186287547	0:0.96140741246092 1:0.0258494088141861 262.652878793733:0.0127431787248934	1.92784	0.164995	0.559493	NA	NA	NA	NA	PF04061|ORMDL family	GO:0016021|integral component of membrane ;GO:0005789|endoplasmic reticulum membrane	IPR007203|Family ORMDL family	NA	PF04061|ORMDL family	GO:0016021|integral component of membrane ;GO:0005789|endoplasmic reticulum membrane	IPR007203|Family ORMDL family
OG0005460_pruned	1	5	0.193963	0:0.967777888631813 0.661256154395209:0.0233239570056345 31.1984698695415:0.00889815436255295	0.0011142632355148:0.715883555648665 0.0649271378853472:0.276050653304856 9999.99999999834:0.00806579104647829	0.406692	0.523653	1	NA	NA	NA	Pristimantis_sp5	PF00956|Nucleosome assembly protein (NAP)	GO:0005634|nucleus ;GO:0006334|nucleosome assembly	IPR002164|Family Nucleosome assembly protein (NAP)	Pristimantis_sp5	PF00956|Nucleosome assembly protein (NAP)	GO:0005634|nucleus ;GO:0006334|nucleosome assembly	IPR002164|Family Nucleosome assembly protein (NAP)
OG0005614_pruned	0	2	0.199253	0.105090102881082:0.547016568586613 0.126702971185233:0.442314438376001 5.83051603734642:0.0106689930373857	0.00458334686562758:0.560661588328161 0.245704280625707:0.429520427930494 9.58759208498371:0.00981798374134512	6.92635	0.00849348	0.0547223	NA	NA	NA	NA	PF01401|Angiotensin-converting enzyme	GO:0006508|proteolysis ;GO:0016020|membrane ;GO:0008237|metallopeptidase activity ;GO:0008241|peptidyl-dipeptidase activity	IPR001548|Family Peptidase M2, peptidyl-dipeptidase A	NA	PF01401|Angiotensin-converting enzyme	GO:0006508|proteolysis ;GO:0016020|membrane ;GO:0008237|metallopeptidase activity ;GO:0008241|peptidyl-dipeptidase activity	IPR001548|Family Peptidase M2, peptidyl-dipeptidase A
OG0008816_pruned	1	2	0.239114	0.0917748192070794:0.661755403361646 0.0926543183525516:0.315085921334762 22.9454340610882:0.0231586753035919	0.0483055772628638:0.766382020833003 0.104581858134099:0.164067206993952 1.46393489688995:0.0695507721730444	0.119488	0.72959	1	NA	NA	NA	Pristimantis_sp5	PF12796|Ankyrin repeats (3 copies);PF13857|Ankyrin repeats (many copies);PF00023|Ankyrin repeat;PF13606|Ankyrin repeat;PF13637|Ankyrin repeats (many copies)	GO:0005515|protein binding	IPR020683|Domain Domain of unknown function DUF3447;IPR002110|Repeat Ankyrin repeat	Pristimantis_sp5	PF12796|Ankyrin repeats (3 copies);PF13857|Ankyrin repeats (many copies);PF00023|Ankyrin repeat;PF13606|Ankyrin repeat;PF13637|Ankyrin repeats (many copies)	GO:0005515|protein binding	IPR020683|Domain Domain of unknown function DUF3447;IPR002110|Repeat Ankyrin repeat
OG0008412_pruned	0	3	0.239114	0:0.816729099259793 0:0.0681123080238389 7.93080659032736:0.115158592716368	0.0635153422104399:0.975964470261526 0.0643668302327883:0.0189065855474136 130.049001240604:0.00512894419106033	-0.000186	1	1	NA	NA	NA	NA	PF10270|Membrane magnesium transporter	NA	IPR018937|Family Membrane magnesium transporter	NA	PF10270|Membrane magnesium transporter	NA	IPR018937|Family Membrane magnesium transporter
OG0006456_pruned	1	5	0.252302	0.066704522237592:0.172949165024867 0.0667060664205674:0.41469938578985 3.56969779534248:0.412351449185283	0.0456949276997062:0.498435750594484 0.209974850058507:0.260423759672394 0.438047183172003:0.241140489733122	3.64835	0.0561247	0.244544	NA	NA	NA	Oreobates_cruralis	PF00166|Chaperonin 10 Kd subunit	GO:0006457|protein folding ;GO:0016887|ATP hydrolysis activity ;GO:0005524|ATP binding	IPR020818|Family GroES chaperonin family	Oreobates_cruralis	PF00166|Chaperonin 10 Kd subunit	GO:0006457|protein folding ;GO:0016887|ATP hydrolysis activity ;GO:0005524|ATP binding	IPR020818|Family GroES chaperonin family
OG0008542_pruned	1	2	0.252302	0.0719016303960857:0.728035998344008 0.101161221811962:0.133858078203165 3.66170491806398:0.138105923452828	0.082631136025456:0.887079288972237 0.234390355624362:0.0957798725436125 7.14917935637708:0.0171408384841508	5.24225	0.0220447	0.121246	NA	NA	NA	Oreobates_cruralis	PF17221|COMMD1 N-terminal domain;PF07258|COMM domain	NA	IPR033776|Domain COMMD1 N-terminal domain;IPR017920|Domain COMM domain	Oreobates_cruralis	PF17221|COMMD1 N-terminal domain;PF07258|COMM domain	NA	IPR033776|Domain COMMD1 N-terminal domain;IPR017920|Domain COMM domain
OG0006604_pruned	0	2	0.252302	0.170547919852692:0.0304656588900193 0.171323738647973:0.952140306066857 12.8037459230104:0.0173940350431233	0.0275893388601625:0.508390911994766 0.35618661827149:0.488360742128018 73.4409863003002:0.00324834587721562	0	1	1	NA	NA	NA	NA	PF13300|Domain of unknown function (DUF4078)	NA	IPR025066|Family Coiled-coil domain-containing protein 174-like	NA	PF13300|Domain of unknown function (DUF4078)	NA	IPR025066|Family Coiled-coil domain-containing protein 174-like
OG0001077_pruned	0	4	0.259955	0.00329679164328565:0.895243624841193 0.00709514671348666:0.0969602386598951 12.1323397029509:0.00779613649891202	0.00526422279627966:0.987656125260262 0.00536605561627015:0.00119480378606077 6.66287988325334:0.0111490709536774	0	1	1	NA	NA	NA	NA	PF01926|50S ribosome-binding GTPase;PF16897|C-terminal region of MMR_HSR1 domain;PF02824|TGS domain;PF06071|Protein of unknown function (DUF933)	GO:0005525|GTP binding	IPR006073|Domain GTP binding domain;IPR031662|Domain GTP binding protein, second domain;IPR004095|Domain TGS;IPR013029|Domain YchF, C-terminal domain	NA	PF01926|50S ribosome-binding GTPase;PF16897|C-terminal region of MMR_HSR1 domain;PF02824|TGS domain;PF06071|Protein of unknown function (DUF933)	GO:0005525|GTP binding	IPR006073|Domain GTP binding domain;IPR031662|Domain GTP binding protein, second domain;IPR004095|Domain TGS;IPR013029|Domain YchF, C-terminal domain
OG0001981_pruned_2	1	3	0.268785	0.0596135373506053:0.346890870060286 0.0598938895625679:0.494494354538757 3.62827620309837:0.158614775400957	0.117220325776241:0.916054061645972 0.819273235675634:0.0758924232677524 24.0451415590866:0.00805351508627527	3.71322	0.0539832	0.241053	NA	NA	NA	Oreobates_cruralis	PF03364|Polyketide cyclase / dehydrase and lipid transport	NA	IPR005031|Domain Coenzyme Q-binding protein COQ10, START domain	Oreobates_cruralis	PF03364|Polyketide cyclase / dehydrase and lipid transport	NA	IPR005031|Domain Coenzyme Q-binding protein COQ10, START domain
OG0002095_pruned_1	0	3	0.26887	0:0.54514676372913 0:0.357714669027575 6.02279405265718:0.0971385672432953	0.00469235827858184:0.328544054261176 0.203743738598624:0.622340761542938 5.37834020366655:0.0491151841958863	7.6e-05	0.993044	1	NA	NA	NA	NA	PF17054|Microtubule-Associated protein Jupiter	NA	IPR033335|Family Microtubule-associated protein Jupiter	NA	PF17054|Microtubule-Associated protein Jupiter	NA	IPR033335|Family Microtubule-associated protein Jupiter
OG0006061_pruned	0	7	0.270821	0.184230678502361:0.777371877972225 0.184270842351567:0.11520954564039 8.96837927944197:0.107418576387385	0:0.472567374481353 0.12764814247537:0.437516462658382 4.71050423288476:0.0899161628602653	0.334248	0.563168	1	NA	NA	NA	NA	PF02970|Tubulin binding cofactor A	GO:0007021|tubulin complex assembly ;GO:0048487|beta-tubulin binding ;GO:0007023|post-chaperonin tubulin folding pathway	IPR004226|Family Tubulin binding cofactor A	NA	PF02970|Tubulin binding cofactor A	GO:0007021|tubulin complex assembly ;GO:0048487|beta-tubulin binding ;GO:0007023|post-chaperonin tubulin folding pathway	IPR004226|Family Tubulin binding cofactor A
OG0007752_pruned	1	7	0.289516	0:0.0344603519554461 0.166824056388699:0.826070879448992 4.64597283970166:0.139468768595562	0:0.39572835260074 0.177226966710715:0.573989829416472 4.56774797691566:0.0302818179827879	-3e-05	1	1	NA	NA	NA	Pristimantis_sp2	PF13883|Pyridoxamine 5'-phosphate oxidase	NA	NA	Pristimantis_sp2	PF13883|Pyridoxamine 5'-phosphate oxidase	NA	NA
OG0009859_pruned	0	2	0.293051	0:0.371294929366979 0.127025760892524:0.622452458705007 57.1300416360348:0.00625261192801429	0.0414484036933244:0.9057515842055 0.437554511075609:0.0942484157945002 2.39616773901154:0	0.898154	0.343277	0.986102	NA	NA	NA	NA	PF07084|Thyroid hormone-inducible hepatic protein Spot 14	NA	IPR009786|Family Spot 14 family	NA	PF07084|Thyroid hormone-inducible hepatic protein Spot 14	NA	IPR009786|Family Spot 14 family
OG0011839_pruned	0	2	0.293051	0:0.647634721925044 0.997931272456434:0 2.68748242360481:0.352365278074956	0.0144104316019688:0.585991659607714 0.507413168057276:0.396816528205868 11.5388276806077:0.0171918121864181	2.56721	0.1091	0.410035	NA	NA	NA	NA	NA	NA	NA	NA	NA	NA	NA
OG0000225_pruned	0	3	0.294916	0:0.435215773267846 0.267675013491802:0.541671288202671 171.076258957788:0.0231129385294835	0.0462306546974974:0.904917972358869 0.989906813457503:0.0914756136833393 11.1734324473574:0.00360641395779221	-1e-05	1	1	NA	NA	NA	NA	PF00578|AhpC/TSA family;PF10417|C-terminal domain of 1-Cys peroxiredoxin;PF00085|Thioredoxin	GO:0016209|antioxidant activity ;GO:0016491|oxidoreductase activity ;GO:0051920|peroxiredoxin activity	IPR000866|Domain Alkyl hydroperoxide reductase subunit C/ Thiol specific antioxidant;IPR019479|Domain Peroxiredoxin, C-terminal;IPR013766|Domain Thioredoxin domain	NA	PF00578|AhpC/TSA family;PF10417|C-terminal domain of 1-Cys peroxiredoxin;PF00085|Thioredoxin	GO:0016209|antioxidant activity ;GO:0016491|oxidoreductase activity ;GO:0051920|peroxiredoxin activity	IPR000866|Domain Alkyl hydroperoxide reductase subunit C/ Thiol specific antioxidant;IPR019479|Domain Peroxiredoxin, C-terminal;IPR013766|Domain Thioredoxin domain
OG0002662_pruned	0	7	0.299551	0:0.735224603095673 0.998087485774294:0 2.53439990223346:0.264775396904327	0.0289066422338685:0.778063130999478 0.85518799343875:0.221936869000522 7.0872058163337:0	-2e-06	1	1	NA	NA	NA	NA	PF00255|Glutathione peroxidase	GO:0006979|response to oxidative stress ;GO:0004602|glutathione peroxidase activity	IPR000889|Family Glutathione peroxidase	NA	PF00255|Glutathione peroxidase	GO:0006979|response to oxidative stress ;GO:0004602|glutathione peroxidase activity	IPR000889|Family Glutathione peroxidase
OG0000672_pruned	1	2	0.305342	0:0.895796545814009 0.446632083166757:0.0731293145508647 13.6400687169595:0.0310741396351259	0.0491162983682764:0.961522593805075 1:0.0349842741270666 27.4596683511303:0.00349313206785793	2.22845	0.13549	0.484967	NA	NA	NA	Oreobates_cruralis	PF03171|2OG-Fe(II) oxygenase superfamily;PF13640|2OG-Fe(II) oxygenase superfamily	NA	IPR044861|Domain Isopenicillin N synthase-like, Fe(2+) 2OG dioxygenase domain;IPR044862|Domain Prolyl 4-hydroxylase alpha subunit, Fe(2+) 2OG dioxygenase domain	Oreobates_cruralis	PF03171|2OG-Fe(II) oxygenase superfamily;PF13640|2OG-Fe(II) oxygenase superfamily	NA	IPR044861|Domain Isopenicillin N synthase-like, Fe(2+) 2OG dioxygenase domain;IPR044862|Domain Prolyl 4-hydroxylase alpha subunit, Fe(2+) 2OG dioxygenase domain
OG0008075_pruned	0	3	0.305954	0:0.076555270681981 0:0.919386757785053 183.682143604988:0.00405797153296609	0.00582717782177668:0.0206420769721842 0.00804619717679431:0.966708863128135 5.34015650174907:0.0126490598996807	0	1	1	NA	NA	NA	NA	PF01329|Pterin 4 alpha carbinolamine dehydratase	GO:0006729|tetrahydrobiopterin biosynthetic process ;GO:0008124|4-alpha-hydroxytetrahydrobiopterin dehydratase activity	IPR001533|Family Pterin 4 alpha carbinolamine dehydratase	NA	PF01329|Pterin 4 alpha carbinolamine dehydratase	GO:0006729|tetrahydrobiopterin biosynthetic process ;GO:0008124|4-alpha-hydroxytetrahydrobiopterin dehydratase activity	IPR001533|Family Pterin 4 alpha carbinolamine dehydratase
OG0001704_pruned_2	0	6	0.313381	0:0.848104145399043 0:0.147852083590533 9999999171.59636:0.00404377101042373	0:0.420941160915458 0:0.000365714385030777 0.0266993662934202:0.578693124699511	0	1	1	NA	NA	NA	NA	PF02991|Autophagy protein Atg8 ubiquitin like	NA	IPR004241|Family Autophagy protein Atg8 ubiquitin-like	NA	PF02991|Autophagy protein Atg8 ubiquitin like	NA	IPR004241|Family Autophagy protein Atg8 ubiquitin-like
OG0008770_pruned	1	2	0.317086	0.246017802124716:0.470323837543862 0.251028623956203:0.302893951217663 3.38567786903294:0.226782211238476	0:0.368607251477398 0.340610550261191:0.42868748139765 2.69469732918684:0.202705267124952	9.1316	0.00251231	0.0217475	NA	NA	NA	Pristimantis_sp5	PF05283|Multi-glycosylated core protein 24 (MGC-24), sialomucin	NA	IPR007947|Family CD164-related protein	Pristimantis_sp5	PF05283|Multi-glycosylated core protein 24 (MGC-24), sialomucin	NA	IPR007947|Family CD164-related protein
OG0008178_pruned	1	2	0.320463	0:0.414800254048334 0:0.0682422366654927 2.61474151936585:0.516957509286173	0:0.221461144156917 1:0.7210328180013 24.6871813635029:0.0575060378417828	4.21876	0.0399794	0.197816	NA	NA	NA	Oreobates_cruralis	NA	NA	NA	Oreobates_cruralis	NA	NA	NA
OG0010375_pruned	0	3	0.327203	0.306782206036413:0.7784451661404 0.307045189068137:0.215480187090758 288.831335796574:0.0060746467688419	0.0160931434548671:0.391029346109556 0.235773502354497:0.586244771102355 12.738943655337:0.0227258827880889	0	1	1	NA	NA	NA	NA	PF09349|OHCU decarboxylase	NA	IPR018020|Domain Oxo-4-hydroxy-4-carboxy-5-ureidoimidazoline decarboxylase	NA	PF09349|OHCU decarboxylase	NA	IPR018020|Domain Oxo-4-hydroxy-4-carboxy-5-ureidoimidazoline decarboxylase
OG0000134_pruned	0	7	0.336964	0:0.00880343862350446 0.00299919687804807:0.971161847069438 20.8079245961001:0.0200347143070572	0.00103438130147108:0 0.0122817979084745:0.993730532879797 6.92935993302671:0.0062694671202026	0	1	1	NA	NA	NA	NA	PF00240|Ubiquitin family;PF01599|Ribosomal protein S27a;PF01020|Ribosomal L40e family;PF04758|Ribosomal protein S30;PF08429|PLU-1-like protein	GO:0005515|protein binding ;GO:0003735|structural constituent of ribosome ;GO:0005840|ribosome ;GO:0006412|translation	IPR000626|Domain Ubiquitin-like domain;IPR002906|Domain Ribosomal protein S27a;IPR001975|Domain Ribosomal protein L40e;IPR006846|Family Ribosomal protein S30;IPR013637|Domain Lysine-specific demethylase-like domain	NA	PF00240|Ubiquitin family;PF01599|Ribosomal protein S27a;PF01020|Ribosomal L40e family;PF04758|Ribosomal protein S30;PF08429|PLU-1-like protein	GO:0005515|protein binding ;GO:0003735|structural constituent of ribosome ;GO:0005840|ribosome ;GO:0006412|translation	IPR000626|Domain Ubiquitin-like domain;IPR002906|Domain Ribosomal protein S27a;IPR001975|Domain Ribosomal protein L40e;IPR006846|Family Ribosomal protein S30;IPR013637|Domain Lysine-specific demethylase-like domain
OG0000821_pruned	1	2	0.341503	0.13827221509701:0.993187877610856 0.143507629662384:0.00246453427588789 113.131280219917:0.00434758811325586	0.0469702099215253:0.925550385127207 1:0.0730241343591991 274.800720850524:0.00142548051359389	0	1	1	NA	NA	NA	Pristimantis_sp4	PF00107|Zinc-binding dehydrogenase;PF16884|N-terminal domain of oxidoreductase;PF13602|Zinc-binding dehydrogenase	NA	IPR041694|Domain Oxidoreductase, N-terminal domain;IPR013149|Domain Alcohol dehydrogenase-like, C-terminal	Pristimantis_sp4	PF00107|Zinc-binding dehydrogenase;PF16884|N-terminal domain of oxidoreductase;PF13602|Zinc-binding dehydrogenase	NA	IPR041694|Domain Oxidoreductase, N-terminal domain;IPR013149|Domain Alcohol dehydrogenase-like, C-terminal
[truncated: 307 more rows]

## Sheet: Table S7
Table S7. High elevation single-copy results and Annotations
Orthogroup	foregroundpositive	foregroundtested	busted_adj_pvalue	forerates	backrates	X2LnL	codeml_pvalue	codeml_adj_pvalue	relax_pValue	kValue	shortDescription	branches_selected	pfams	GO TERMS	IPRs
OG0000043_pruned_2	2	6	2.23e-10	0.328142879131485:0.824498763317279 0.329348272638079:0.0342972133467365 50.7105679591467:0.141204023335985	0.0524242066480471:0.799540172337166 0.570449003557838:0.194009125846453 51.1967459650401:0.00645070181638123	7.35249	0.00669701	0.047164	8.7e-10	0.31824	Relaxation of selection along foreground branches	Nanorana_parkeri,Pristimantis_sp4	PF00191|Annexin;PF12872|OST-HTH/LOTUS domain	GO:0005544|calcium-dependent phospholipid binding ;GO:0005509|calcium ion binding	IPR018502|Repeat Annexin repeat;IPR025605|Domain OST-HTH/LOTUS domain
[truncated: 330 more rows]

## Sheet: Table S8
Table S8. Pristimantis duplicated results and Annotations
[truncated: 76 more rows]

## Sheet: Table S9
Table S9. Direct developer duplicated results and Annotations
[truncated: 73 more rows]

## Sheet: Table S10
Table S10. High elevation duplicated results and Annotations
[truncated: 8 more rows]

[truncated: 2 more sheets: Table S11, Table S12]
